# Supplementary material for: Species distribution of Cannabis sativa: Past, present and future
Source: PLoS One. 2025 Mar 13;20(3):e0306007. doi: 10.1371/journal.pone.0306007 (PMC11906060; doi:10.1371/journal.pone.0306007)
Supplement: S2 File — Table S1. 416 occurrence points from iNaturalist which had paired images. Table S2. Latitude and longitudes of 302 occurrence points deemed to be growing wild without human intervention. Table S3. Latitude and Longitude for the 137 observations used for SDM model construction, post-filtering for a longitude greater than zero. Table S4. WorldClim2 Bioclimatic variable definitions. Table S5. ISRIC soil variable definitions. Table S6. Paleoclimate Time Period and date range Table S7. Pixel counts for present day, SSP 45 and SSP85 for 2050 and 2070 above the 0.4 threshold for the world and the partitions of Asia & Russia, Europe and SE Asia and the United States (XLSX) [file pone.0306007.s002.xlsx]

## Sheet: Table S1 416
Table S1. 416 occurrence points from iNaturalist which had paired images.
species	gbifID	identifier	Link	decimalLatitude	decimalLongitude	stateProvince	countryCode	year	month	day	rights
Cannabis sativa	2597948738	41646364	https://www.inaturalist.org/observations/41646364	16.7116	-92.6219	Chiapas	MX	2020	4	7	¬© Neptal√≠ Ram√≠rez Marcial some rights reserved
Cannabis sativa	2597875296	41430797	https://www.inaturalist.org/observations/41430797	50.4635	31.1742	Kiev	UA	2017	6	28	¬© Denis Davydov some rights reserved
Cannabis sativa	2597839668	41604725	https://www.inaturalist.org/observations/41604725	15.1893	106.139	Champasak	LA	2020	3	9	¬© Brieuc Fertard some rights reserved
Cannabis sativa	2597798773	41657006	https://www.inaturalist.org/observations/41657006	55.7741	48.6576	Tatarstan	RU	2015	8	6	¬© ocanire some rights reserved
Cannabis sativa	2596376961	41094199	https://www.inaturalist.org/observations/41094199	53.4344	50.1996	Samara	RU	2019	6	30	¬© ludmila-17 some rights reserved
Cannabis sativa	2596228041	36886175	https://www.inaturalist.org/observations/36886175	4.33317	-75.706	Quind√≠o	CO	2019	12	23	¬© jazuluagago some rights reserved
Cannabis sativa	2596062487	40527458	https://www.inaturalist.org/observations/40527458	28.7101	80.5921	Far-Western	NP	2012	5	3	¬© Mark D. Read some rights reserved
Cannabis sativa	2596056294	40353963	https://www.inaturalist.org/observations/40353963	57.1594	65.4762	Tyumen'	RU	2019	6	9	¬© Igor Kuzmin some rights reserved
Cannabis sativa	2580256261	39687989	https://www.inaturalist.org/observations/39687989	19.3325	-99.1962	Distrito Federal	MX	2018	8	10	¬© flacanakaren some rights reserved
Cannabis sativa	2580249922	40183235	https://www.inaturalist.org/observations/40183235	28.3408	77.607	Uttar Pradesh	IN	2020	3	13	¬© ecologyed some rights reserved
Cannabis sativa	2580084683	40145235	https://www.inaturalist.org/observations/40145235	-29.7703	31.0358	KwaZulu-Natal	ZA	2020	3	15	¬© Margaret Burge some rights reserved
Cannabis sativa	2579372362	39760562	https://www.inaturalist.org/observations/39760562	-33.8635	18.6552	Western Cape	ZA	2020	3	9	¬© Suzaan Kritzinger-Klopper some rights reserved
Cannabis sativa	2579366347	39760683	https://www.inaturalist.org/observations/39760683	-33.8635	18.6553	Western Cape	ZA	2020	3	9	¬© Suzaan Kritzinger-Klopper some rights reserved
Cannabis sativa	2576294470	39234303	https://www.inaturalist.org/observations/39234303	55.7839	49.1616	Tatarstan	RU	2020	2	25	¬© Denis some rights reserved
Cannabis sativa	2574034671	38498826	https://www.inaturalist.org/observations/38498826	52.8901	103.075	Irkutsk	RU	2019	9	18	¬© –°–µ—Ä–≥–µ–π some rights reserved
Cannabis sativa	2573973436	37347573	https://www.inaturalist.org/observations/37347573	31.8719	63.9694	Hilmand	AF	2013	7	18	¬© sverre90 some rights reserved
Cannabis sativa	2563647749	38106591	https://www.inaturalist.org/observations/38106591	44.9534	-93.0901	Minnesota	US	2019	7	17	¬© emilyssp some rights reserved
Cannabis sativa	2563544255	37813265	https://www.inaturalist.org/observations/37813265	53.1266	102.872	Irkutsk	RU	2019	9	2	¬© –°–µ—Ä–≥–µ–π some rights reserved
Cannabis sativa	2563495097	37684722	https://www.inaturalist.org/observations/37684722	50.3754	80.495	East Kazakhstan	KZ	2020	1	1	¬© ruslan some rights reserved
Cannabis sativa	2563489170	37671726	https://www.inaturalist.org/observations/37671726	-30.2987	30.7486	KwaZulu-Natal	ZA	2020	1	16	¬© Peter Vos some rights reserved
Cannabis sativa	2557738241	37396202	https://www.inaturalist.org/observations/37396202	50.3757	80.4955	East Kazakhstan	KZ	2020	1	1	¬© ruslan some rights reserved
Cannabis sativa	2557650309	34651945	https://www.inaturalist.org/observations/34651945	44.2947	-69.1239	Maine	US	2019	10	20	¬© trevortaylor some rights reserved
Cannabis sativa	2557650037	34498215	https://www.inaturalist.org/observations/34498215	6.29711	-75.4195	Antioquia	CO	2019	10	17	¬© vvelasquej some rights reserved
Cannabis sativa	2557647556	32993636	https://www.inaturalist.org/observations/32993636	43.3923	-87.9158	Wisconsin	US	2019	9	18	¬© abelbake some rights reserved
Cannabis sativa	2557643208	29995464	https://www.inaturalist.org/observations/29995464	48.4063	-123.35	British Columbia	CA	2019	8	1	¬© nahanni_spirit some rights reserved
Cannabis sativa	2557643090	29911379	https://www.inaturalist.org/observations/29911379	41.6723	-93.8821	Iowa	US	2019	7	31	¬© gabe_stover some rights reserved
Cannabis sativa	2557642895	29771785	https://www.inaturalist.org/observations/29771785	50.3896	80.5356	East Kazakhstan	KZ	2019	7	22	¬© ruslan some rights reserved
Cannabis sativa	2557641938	28934010	https://www.inaturalist.org/observations/28934010	50.3826	80.5055	East Kazakhstan	KZ	2019	7	16	¬© ruslan some rights reserved
Cannabis sativa	2557641481	28581637	https://www.inaturalist.org/observations/28581637	41.2102	-101.647	Nebraska	US	2019	7	10	¬© denisepecha some rights reserved
Cannabis sativa	2550132241	37335596	https://www.inaturalist.org/observations/37335596	54.6592	158.439	Kamchatka	RU	2013	8	14	¬© –û–ª—å–≥–∞ –ö—É—Ä—è–∫–æ–≤–∞ some rights reserved
Cannabis sativa	2550076608	37372707	https://www.inaturalist.org/observations/37372707	54.1972	56.392	Bashkortostan	RU	2020	1	7	¬© Damir Yumagulov / –î–∞–º–∏—Ä –Æ–º–∞–≥—É–ª–æ–≤ some rights reserved
Cannabis sativa	2550065846	37404851	https://www.inaturalist.org/observations/37404851	49.8827	41.3973	Rostov	RU	2010	6	16	¬© Sergey Mayorov some rights reserved
Cannabis sativa	2550062105	37034565	https://www.inaturalist.org/observations/37034565	41.0045	24.6605	Macedonia and Thrace	GR	2019	9	13	¬© josefwirth some rights reserved
Cannabis sativa	2550051327	37297751	https://www.inaturalist.org/observations/37297751	51.585	85.5814	Gorno-Altay	RU	2020	1	5	¬© Nina Filippova some rights reserved
Cannabis sativa	2543080978	37156536	https://www.inaturalist.org/observations/37156536	51.5678	85.558	Gorno-Altay	RU	2020	1	1	¬© Nina Filippova some rights reserved
Cannabis sativa	2540822907	6665823	https://www.inaturalist.org/observations/6665823	13.0596	77.5913	Karnataka	IN	2017	6	14	¬© Daniel Phillips some rights reserved
Cannabis sativa	2540742241	34429659	https://www.inaturalist.org/observations/34429659	43.8945	88.1124	Xinjiang Uygur	CN	2019	9	1	¬© Shuk Han (Nancy) Mak some rights reserved
Cannabis sativa	2540737602	32211860	https://www.inaturalist.org/observations/32211860	55.4563	37.2952	Moskva	RU	2019	9	6	By Vladimir no rights reserved
Cannabis sativa	2540736439	31460288	https://www.inaturalist.org/observations/31460288	50.7233	5.22605	Wallonie	BE	2019	8	25	¬© eliemissotten some rights reserved
Cannabis sativa	2540735820	31063335	https://www.inaturalist.org/observations/31063335	52.6433	6.57123	Overijssel	NL	2019	8	18	¬© rs18 some rights reserved
Cannabis sativa	2540734574	30167645	https://www.inaturalist.org/observations/30167645	50.3652	80.4762	East Kazakhstan	KZ	2019	7	25	¬© ruslan some rights reserved
Cannabis sativa	2540734533	30139865	https://www.inaturalist.org/observations/30139865	19.3267	-99.0719	Distrito Federal	MX	2019	8	3	¬© Carlos De Zouza some rights reserved
Cannabis sativa	2540730704	27232434	https://www.inaturalist.org/observations/27232434	41.8389	-93.6237	Iowa	US	2019	6	18	¬© ahendrix321 some rights reserved
Cannabis sativa	2540730217	26613982	https://www.inaturalist.org/observations/26613982	48.9021	17.0276	Jihomoravsk√Ω	CZ	2019	6	8	¬© daczison some rights reserved
Cannabis sativa	2540726604	22191816	https://www.inaturalist.org/observations/22191816	36.7516	-86.2178	Kentucky	US	2018	11	8	¬© davidsmith123321 some rights reserved
Cannabis sativa	2540719385	18716047	https://www.inaturalist.org/observations/18716047	35.7525	-77.4572	North Carolina	US	2018	9	11	¬© jkgoethe some rights reserved
Cannabis sativa	2540719031	17769766	https://www.inaturalist.org/observations/17769766	27.4287	89.4164	Paro	BT	2018	10	17	¬© maail some rights reserved
Cannabis sativa	2540718976	17670146	https://www.inaturalist.org/observations/17670146	27.4382	89.4042	Paro	BT	2018	10	18	¬© eje4 some rights reserved
Cannabis sativa	2529384264	36728121	https://www.inaturalist.org/observations/36728121	51.3966	85.6544	Gorno-Altay	RU	2011	9	24	¬© tatyana_kolesnikova some rights reserved
Cannabis sativa	2465376847	36263970	https://www.inaturalist.org/observations/36263970	49.1154	44.1158	Volgograd	RU	2019	6	20	¬© Alexey P. Seregin some rights reserved
Cannabis sativa	2465351548	36339949	https://www.inaturalist.org/observations/36339949	55.6288	88.6234	Kemerovo	RU	2019	8	26	¬© Aleksandr Ebel some rights reserved
Cannabis sativa	2465326919	8557809	https://www.inaturalist.org/observations/8557809	45.0509	-95.8799	Minnesota	US	2017	10	26	¬© Amy Rager some rights reserved
Cannabis sativa	2465301910	35987861	https://www.inaturalist.org/observations/35987861	19.3411	-99.1387	Distrito Federal	MX	2019	11	22	¬© maries some rights reserved
Cannabis sativa	2465279409	36294972	https://www.inaturalist.org/observations/36294972	49.0933	44.1086	Volgograd	RU	2019	6	22	¬© Alexey P. Seregin some rights reserved
Cannabis sativa	2465265363	36246514	https://www.inaturalist.org/observations/36246514	50.2887	127.596	Amur	RU	2019	7	30	¬© Alexey P. Seregin some rights reserved
Cannabis sativa	2465264058	34691571	https://www.inaturalist.org/observations/34691571	37.2015	-80.5601	Virginia	US	2019	10	21	¬© bree2733 some rights reserved
Cannabis sativa	2465236094	34492770	https://www.inaturalist.org/observations/34492770	28.4962	84.8673	West	NP	2019	10	3	¬© natureisgreat some rights reserved
Cannabis sativa	2465203289	36112659	https://www.inaturalist.org/observations/36112659	-14.1757	-47.7746	Goi√°s	BR	2006	10	26	¬© Ruth Ripley some rights reserved
Cannabis sativa	2465188675	35810868	https://www.inaturalist.org/observations/35810868	43.2524	76.8253	Almaty	KZ	2019	11	12	¬© ruslan some rights reserved
Cannabis sativa	2465177548	36002727	https://www.inaturalist.org/observations/36002727	32.3482	103.967	Sichuan	CN	2017	9	23	¬© shawmango some rights reserved
Cannabis sativa	2465168403	35732550	https://www.inaturalist.org/observations/35732550	52.4902	-1.92693	England	GB	2019	11	16	¬© ted72 some rights reserved
Cannabis sativa	2465152943	36103312	https://www.inaturalist.org/observations/36103312	48.7159	44.5359	Volgograd	RU	2019	6	23	¬© Alexey P. Seregin some rights reserved
Cannabis sativa	2465152349	35595057	https://www.inaturalist.org/observations/35595057	-15.7327	-47.8042	Distrito Federal	BR	2019	11	11	¬© Mattheus Mota some rights reserved
Cannabis sativa	2465127901	33498906	https://www.inaturalist.org/observations/33498906	41.0636	-95.959	Nebraska	US	2019	9	27	¬© alecvasha some rights reserved
Cannabis sativa	2465125576	32921183	https://www.inaturalist.org/observations/32921183	34.1618	-95.0976	Oklahoma	US	2019	9	17	¬© cphill1947 some rights reserved
Cannabis sativa	2465125504	32902190	https://www.inaturalist.org/observations/32902190	29.8938	-97.9365	Texas	US	2019	9	17	¬© rlm159 some rights reserved
Cannabis sativa	2465124995	32767470	https://www.inaturalist.org/observations/32767470	43.8299	-91.1385	Wisconsin	US	2019	9	15	¬© aaronberg some rights reserved
Cannabis sativa	2465122346	32066714	https://www.inaturalist.org/observations/32066714	40.1289	-74.2857	New Jersey	US	2019	9	3	¬© gemmaquinn some rights reserved
Cannabis sativa	2465121157	31798013	https://www.inaturalist.org/observations/31798013	36.6038	-88.33	Kentucky	US	2019	8	30	¬© tdrop some rights reserved
Cannabis sativa	2465117252	30718420	https://www.inaturalist.org/observations/30718420	51.0119	4.27993	Vlaanderen	BE	2019	8	1	¬© jpds2b some rights reserved
Cannabis sativa	2465114938	29994758	https://www.inaturalist.org/observations/29994758	39.5808	-95.8736	Kansas	US	2019	8	1	¬© watch4bears some rights reserved
Cannabis sativa	2465114697	29903563	https://www.inaturalist.org/observations/29903563	53.4622	9.96933	Hamburg	DE	2019	6	5	¬© Dave Holland some rights reserved
Cannabis sativa	2465112327	29028026	https://www.inaturalist.org/observations/29028026	41.2236	-96.1794	Nebraska	US	2019	6	22	¬© jshallx42 some rights reserved
Cannabis sativa	2465111837	28852074	https://www.inaturalist.org/observations/28852074	45.9525	81.3466	Almaty	KZ	2019	7	10	¬© ruslan some rights reserved
Cannabis sativa	2465110020	28141925	https://www.inaturalist.org/observations/28141925	52.6099	18.8975	Kuyavian-Pomeranian	PL	2019	6	29	¬© Dariusz Kami≈Ñski some rights reserved
Cannabis sativa	2465107749	27215935	https://www.inaturalist.org/observations/27215935	42.7837	-100.029	Nebraska	US	2019	6	3	¬© Colin Croft some rights reserved
Cannabis sativa	2465106315	26502759	https://www.inaturalist.org/observations/26502759	42.7809	-100.044	Nebraska	US	2019	6	6	¬© Andrea Wiggins some rights reserved
Cannabis sativa	2465105363	26024717	https://www.inaturalist.org/observations/26024717	43.3225	-91.7722	Iowa	US	2019	5	29	¬© mjanders some rights reserved
Cannabis sativa	2465104914	25873201	https://www.inaturalist.org/observations/25873201	48.1874	11.4652	Bayern	DE	2019	5	27	¬© manius some rights reserved
Cannabis sativa	2465099332	22483514	https://www.inaturalist.org/observations/22483514	25.6718	-100.329	Nuevo Le√≥n	MX	2019	4	14	¬© lily17200 some rights reserved
Cannabis sativa	2465099325	22477856	https://www.inaturalist.org/observations/22477856	25.7986	-100.306	Nuevo Le√≥n	MX	2019	4	14	¬© Francisco Mart√≠nez Gonz√°lez some rights reserved
Cannabis sativa	2465099288	22459453	https://www.inaturalist.org/observations/22459453	31.42	75.6222	Punjab	IN	2019	4	14	¬© rohanlumia6 some rights reserved
Cannabis sativa	2465094427	19808131	https://www.inaturalist.org/observations/19808131	6.27121	-75.5611	Antioquia	CO	2019	1	22	¬© Greta Wiedemann some rights reserved
Cannabis sativa	2465094180	19671130	https://www.inaturalist.org/observations/19671130	23.6673	-106.804	Sinaloa	MX	2019	1	13	¬© jacobdlv some rights reserved
Cannabis sativa	2465081886	11250361	https://www.inaturalist.org/observations/11250361	40.8912	-100.106	Nebraska	US	2011	7	31	¬© paul_dennehy some rights reserved
Cannabis sativa	2460128808	7230822	https://www.inaturalist.org/observations/7230822	39.3702	115.661	Hebei	CN	2017	7	26	¬© generalniu some rights reserved
Cannabis sativa	2460101601	900233	http://www.inaturalist.org/observations/900233	27.868	99.6627	Yunnan	CN	2014	9	22	¬© Damon Tighe some rights reserved
Cannabis sativa	2460001721	29155069	https://www.inaturalist.org/observations/29155069	41.816	-96.7103	Nebraska	US	2019	7	18	¬© Mitch some rights reserved
Cannabis sativa	2459997978	26394309	https://www.inaturalist.org/observations/26394309	41.4623	127.352	Ryanggang	KP	2019	5	31	¬© katestevenson some rights reserved
Cannabis sativa	2456543459	35520213	https://www.inaturalist.org/observations/35520213	27.6724	85.2909	Central	NP	2019	10	27	¬© rebeccabachman some rights reserved
Cannabis sativa	2456507918	33417274	https://www.inaturalist.org/observations/33417274	42.7078	46.8177	Dagestan	RU	2019	9	19	¬© mallaliev some rights reserved
Cannabis sativa	2451703792	35226814	https://www.inaturalist.org/observations/35226814	19.5756	-96.921	Veracruz	MX	2019	11	2	¬© conkerg some rights reserved
Cannabis sativa	2451693967	35196941	https://www.inaturalist.org/observations/35196941	54.469	89.4563	Khakass	RU	2019	8	24	¬© Aleksandr Ebel some rights reserved
Cannabis sativa	2451596266	34147034	https://www.inaturalist.org/observations/34147034	41.78	-91.8111	Iowa	US	2019	10	9	¬© Dean Hester some rights reserved
Cannabis sativa	2448001231	35135739	https://www.inaturalist.org/observations/35135739	53.4988	49.4031	Samara	RU	2019	10	31	¬© Diana Viktorovna Tretyakova some rights reserved
Cannabis sativa	2447967230	35000005	https://www.inaturalist.org/observations/35000005	46.5961	19.9191	B√°cs-Kiskun	HU	2019	8	31	¬© radinis some rights reserved
Cannabis sativa	2447842681	33741922	https://www.inaturalist.org/observations/33741922	27.3092	91.1549	Monggar	BT	2019	4	22	¬© libby hepburn some rights reserved
Cannabis sativa	2447840967	33235954	https://www.inaturalist.org/observations/33235954	42.7988	-91.0718	Wisconsin	US	2019	8	18	¬© ryruther some rights reserved
Cannabis sativa	2447837802	31969208	https://www.inaturalist.org/observations/31969208	38.6289	-97.9803	Kansas	US	2019	9	1	¬© Ryan some rights reserved
Cannabis sativa	2447836329	31168980	https://www.inaturalist.org/observations/31168980	47.3877	0.045514	Pays de la Loire	FR	2019	8	20	¬© jojo1149 some rights reserved
Cannabis sativa	2429627420	34515274	https://www.inaturalist.org/observations/34515274	39.7208	-89.679	Illinois	US	2019	10	17	¬© Paul Marcum some rights reserved
Cannabis sativa	2429608695	34441113	https://www.inaturalist.org/observations/34441113	53.4981	49.4099	Samara	RU	2019	10	15	¬© Diana Viktorovna Tretyakova some rights reserved
Cannabis sativa	2429544749	34198879	https://www.inaturalist.org/observations/34198879	53.5018	49.4075	Samara	RU	2019	10	11	¬© Diana Viktorovna Tretyakova some rights reserved
Cannabis sativa	2429528847	34140668	https://www.inaturalist.org/observations/34140668	44.033	-92.4707	Minnesota	US	2019	10	9	¬© Dawn Littleton some rights reserved
Cannabis sativa	2429514033	6584250	https://www.inaturalist.org/observations/6584250	40.6876	-99.3812	Nebraska	US	2017	5	22	¬© Brad Walker some rights reserved
Cannabis sativa	2429445135	34053501	https://www.inaturalist.org/observations/34053501	52.9573	103.186	Irkutsk	RU	2012	6	13	¬© –°–µ—Ä–≥–µ–π some rights reserved
Cannabis sativa	2429395843	33933546	https://www.inaturalist.org/observations/33933546	53.6092	49.2153	Samara	RU	2019	10	5	¬© Diana Viktorovna Tretyakova some rights reserved
Cannabis sativa	2429386666	33894155	https://www.inaturalist.org/observations/33894155	50.4922	45.7022	Volgograd	RU	2011	7	1	¬© sokolkov2002 some rights reserved
Cannabis sativa	2429383552	33878781	https://www.inaturalist.org/observations/33878781	52.2472	104.269	Irkutsk	RU	2019	10	5	¬© Dima some rights reserved
Cannabis sativa	2429374799	33854478	https://www.inaturalist.org/observations/33854478	44.7437	-85.5483	Michigan	US	2019	10	4	¬© Tiffany Schriever some rights reserved
Cannabis sativa	2429359634	33800985	https://www.inaturalist.org/observations/33800985	27.6133	85.2601	Central	NP	2019	10	1	¬© ghannay some rights reserved
Cannabis sativa	2429343821	33746691	https://www.inaturalist.org/observations/33746691	50.4919	45.8001	Volgograd	RU	2011	6	28	¬© sokolkov2002 some rights reserved
Cannabis sativa	2429332357	33701117	https://www.inaturalist.org/observations/33701117	53.4985	49.4026	Samara	RU	2019	10	1	¬© Diana Viktorovna Tretyakova some rights reserved
Cannabis sativa	2429331285	33695966	https://www.inaturalist.org/observations/33695966	53.048	102.741	Irkutsk	RU	2019	9	28	¬© –°–µ—Ä–≥–µ–π some rights reserved
Cannabis sativa	2429302433	33598976	https://www.inaturalist.org/observations/33598976	44.7426	-92.7901	Wisconsin	US	2019	9	29	¬© Matthew Thompson some rights reserved
Cannabis sativa	2429300157	33593844	https://www.inaturalist.org/observations/33593844	54.6854	83.3739	Novosibirsk	RU	2019	9	29	¬© Konstantin Romanov some rights reserved
Cannabis sativa	2429269825	33473111	https://www.inaturalist.org/observations/33473111	48.9163	17.0277	Jihomoravsk√Ω	CZ	2019	9	27	¬© daczison some rights reserved
Cannabis sativa	2429262839	33437828	https://www.inaturalist.org/observations/33437828	48.9079	17.0246	Jihomoravsk√Ω	CZ	2019	9	26	¬© daczison some rights reserved
Cannabis sativa	2429246918	32686123	https://www.inaturalist.org/observations/32686123	53.701	91.5997	Krasnoyarsk	RU	2019	9	14	¬© annave some rights reserved
Cannabis sativa	2429231630	3113103	http://www.inaturalist.org/observations/3113103	41.223	-95.9104	Iowa	US	2016	5	6	¬© weston1100 some rights reserved
Cannabis sativa	2429223363	29773170	https://www.inaturalist.org/observations/29773170	34.042	36.0749	Baalbak - Hermel	LB	2019	7	29	¬© Mohammad Marafi some rights reserved
Cannabis sativa	2429219676	29098479	https://www.inaturalist.org/observations/29098479	45.0472	122.347	Jilin	CN	2007	7	25	¬© Lijin Huang (Á¥´Ê•ù) some rights reserved
Cannabis sativa	2429210822	27123277	https://www.inaturalist.org/observations/27123277	27.1214	90.7248	Zhemgang	BT	2019	4	11	¬© Brian Johnson some rights reserved
Cannabis sativa	2429208779	26444973	https://www.inaturalist.org/observations/26444973	47.5368	-122.391	Washington	US	2019	6	5	¬© knightlite some rights reserved
Cannabis sativa	2429207023	25881182	https://www.inaturalist.org/observations/25881182	57.1299	65.5242	Tyumen'	RU	2019	5	27	¬© Yurii Basov some rights reserved
Cannabis sativa	2429198916	22146100	https://www.inaturalist.org/observations/22146100	6.83215	81.2744	Moneragala	LK	2019	4	7	¬© QuestaGame some rights reserved
Cannabis sativa	2423250181	33457146	https://www.inaturalist.org/observations/33457146	43.4253	-96.1578	Iowa	US	2019	9	26	¬© dvdkssrw some rights reserved
Cannabis sativa	2423205362	33255483	https://www.inaturalist.org/observations/33255483	55.6136	-4.47615	Scotland	GB	2019	9	23	¬© catherinehorner some rights reserved
Cannabis sativa	2423174963	33136931	https://www.inaturalist.org/observations/33136931	44.9513	-93.0737	Minnesota	US	2019	9	21	¬© Matthew Thompson some rights reserved
Cannabis sativa	2423116545	32896338	https://www.inaturalist.org/observations/32896338	42.4252	-123.021	Oregon	US	2019	9	15	¬© winterwizard720 some rights reserved
Cannabis sativa	2423083557	32768018	https://www.inaturalist.org/observations/32768018	30.6565	79.5813	Uttarakhand	IN	2018	7	25	¬© siddarthmachado some rights reserved
Cannabis sativa	2423068031	32707764	https://www.inaturalist.org/observations/32707764	43.3047	76.7725	Almaty	KZ	2019	9	14	¬© Winter Silence some rights reserved
Cannabis sativa	2423065561	32702474	https://www.inaturalist.org/observations/32702474	46.9875	7.12757	Bern	CH	2019	9	14	¬© Jason Grant some rights reserved
Cannabis sativa	2423055261	32665227	https://www.inaturalist.org/observations/32665227	55.7786	37.6054	Moscow City	RU	2019	8	31	¬© Julia V. Shner some rights reserved
Cannabis sativa	2423052270	32652298	https://www.inaturalist.org/observations/32652298	44.5401	-93.8858	Minnesota	US	2019	9	13	¬© melon47 some rights reserved
Cannabis sativa	2423036592	32589982	https://www.inaturalist.org/observations/32589982	42.3384	47.1586	Dagestan	RU	2019	7	24	¬© mallaliev some rights reserved
Cannabis sativa	2423033594	32586847	https://www.inaturalist.org/observations/32586847	32.0302	34.7413	Tel Aviv	IL	2019	8	21	¬© bobasil some rights reserved
Cannabis sativa	2423020409	32536719	https://www.inaturalist.org/observations/32536719	53.2404	86.2687	Altay	RU	2019	9	11	¬© –ü–∞–≤–µ–ª –ì–æ–ª—è–∫–æ–≤ some rights reserved
Cannabis sativa	2422928700	32201355	https://www.inaturalist.org/observations/32201355	41.1828	-95.9125	Nebraska	US	2019	8	31	¬© Bryan Box some rights reserved
Cannabis sativa	2422889928	31823615	https://www.inaturalist.org/observations/31823615	41.645	-89.9391	Illinois	US	2019	8	29	¬© Jared Gorrell some rights reserved
Cannabis sativa	2397696440	32053106	https://www.inaturalist.org/observations/32053106	55.7839	49.1618	Tatarstan	RU	2019	9	3	¬© Denis some rights reserved
Cannabis sativa	2397695440	32038104	https://www.inaturalist.org/observations/32038104	52.6052	6.73414	Niedersachsen	DE	2019	8	8	¬© enkies some rights reserved
Cannabis sativa	2397650318	31867596	https://www.inaturalist.org/observations/31867596	50.5544	30.2915	Kiev	UA	2019	8	31	¬© igor_olshanskyi some rights reserved
Cannabis sativa	2397643357	31831032	https://www.inaturalist.org/observations/31831032	56.0954	95.8119	Krasnoyarsk	RU	2019	8	17	¬© Aleksandr Ebel some rights reserved
Cannabis sativa	2397594975	31675954	https://www.inaturalist.org/observations/31675954	56.1385	89.3326	Krasnoyarsk	RU	2019	8	15	¬© Aleksandr Ebel some rights reserved
Cannabis sativa	2397589866	31618070	https://www.inaturalist.org/observations/31618070	45.219	-93.2803	Minnesota	US	2019	8	27	¬© Amy Rager some rights reserved
Cannabis sativa	2397588576	31609331	https://www.inaturalist.org/observations/31609331	43.9053	42.6755	Karachay-Cherkess	RU	2019	8	27	¬© –ú–∏—Ö–∞–∏–ª –û—Ä–ª–æ–≤ some rights reserved
Cannabis sativa	2397569201	31538678	https://www.inaturalist.org/observations/31538678	50.4606	40.1242	Voronezh	RU	2019	8	26	¬© aleks-khimin some rights reserved
Cannabis sativa	2397568094	31537544	https://www.inaturalist.org/observations/31537544	51.1449	83.0335	Altay	RU	2019	8	26	¬© –ü–∞–≤–µ–ª –ì–æ–ª—è–∫–æ–≤ some rights reserved
Cannabis sativa	2397555806	31487220	https://www.inaturalist.org/observations/31487220	42.0887	-93.5972	Iowa	US	2019	8	25	¬© Ethan Rose some rights reserved
Cannabis sativa	2397536274	31401169	https://www.inaturalist.org/observations/31401169	50.4834	40.2174	Voronezh	RU	2019	8	24	¬© aleks-khimin some rights reserved
Cannabis sativa	2397529266	31376060	https://www.inaturalist.org/observations/31376060	50.1259	8.08073	Hessen	DE	2019	8	23	¬© anaarenaria some rights reserved
Cannabis sativa	2397494717	30226220	https://www.inaturalist.org/observations/30226220	42.4344	77.9522	Ysyk-K√∂l	KG	2019	8	3	¬© mekushka some rights reserved
Cannabis sativa	2397478210	27409715	https://www.inaturalist.org/observations/27409715	53.1608	103.805	Irkutsk	RU	2019	6	10	¬© –ï–∫–∞—Ç–µ—Ä–∏–Ω–∞ –ï–º–µ–ª—å—è–Ω–æ–≤–∞ some rights reserved
Cannabis sativa	2397438997	11826660	https://www.inaturalist.org/observations/11826660	41.2672	-96.1748	Nebraska	US	2018	4	29	¬© Andrea Wiggins some rights reserved
Cannabis sativa	2366111352	31156613	https://www.inaturalist.org/observations/31156613	42.2115	-98.0587	Nebraska	US	2019	8	19	¬© caitierenee some rights reserved
Cannabis sativa	2366092430	31076192	https://www.inaturalist.org/observations/31076192	44.7198	-86.1179	Michigan	US	2019	8	18	¬© ephraimz some rights reserved
Cannabis sativa	2366086140	31066048	https://www.inaturalist.org/observations/31066048	51.1007	88.0317	Gorno-Altay	RU	2019	8	14	¬© Alexey Zyryanov some rights reserved
Cannabis sativa	2366084683	31063343	https://www.inaturalist.org/observations/31063343	52.6433	6.57121	Overijssel	NL	2019	8	18	¬© rs18 some rights reserved
Cannabis sativa	2366080839	31046293	https://www.inaturalist.org/observations/31046293	53.7164	84.0195	Altay	RU	2019	8	18	¬© Alexei Ebel some rights reserved
Cannabis sativa	2366071072	31005861	https://www.inaturalist.org/observations/31005861	44.9343	-93.0199	Minnesota	US	2019	8	17	¬© teacuprose some rights reserved
Cannabis sativa	2366043354	30914380	https://www.inaturalist.org/observations/30914380	50.3704	80.4845	East Kazakhstan	KZ	2019	8	8	¬© ruslan some rights reserved
Cannabis sativa	2366032231	30168087	https://www.inaturalist.org/observations/30168087	50.3648	80.476	East Kazakhstan	KZ	2019	7	25	¬© ruslan some rights reserved
Cannabis sativa	2366028450	29551592	https://www.inaturalist.org/observations/29551592	35.1709	-98.1716	Oklahoma	US	2019	7	25	¬© Brandon Hall some rights reserved
Cannabis sativa	2350449801	30907031	https://www.inaturalist.org/observations/30907031	44.9943	-93.4254	Minnesota	US	2019	8	15	¬© akegler some rights reserved
Cannabis sativa	2350438101	30852825	https://www.inaturalist.org/observations/30852825	41.9038	-89.3448	Illinois	US	2019	8	14	¬© redadmiral98 some rights reserved
Cannabis sativa	2350434908	30845126	https://www.inaturalist.org/observations/30845126	40.7576	-105.076	Colorado	US	2019	8	14	¬© Matt Webb some rights reserved
Cannabis sativa	2350418506	30787572	https://www.inaturalist.org/observations/30787572	19.2991	-99.105	Distrito Federal	MX	2019	8	13	¬© ana_gisel some rights reserved
Cannabis sativa	2350411657	30759873	https://www.inaturalist.org/observations/30759873	51.421	5.56883	Noord-Brabant	NL	2019	8	13	¬© adriewesterhoud some rights reserved
Cannabis sativa	2350405527	30719839	https://www.inaturalist.org/observations/30719839	53.7685	83.0227	Altay	RU	2019	8	11	¬© –ü–∞–≤–µ–ª –ì–æ–ª—è–∫–æ–≤ some rights reserved
Cannabis sativa	2350403758	30725524	https://www.inaturalist.org/observations/30725524	40.2749	-90.0465	Illinois	US	2019	8	11	¬© Jared Gorrell some rights reserved
Cannabis sativa	2350403111	30737205	https://www.inaturalist.org/observations/30737205	42.6281	141.028	Hokkaido	JP	2019	8	13	¬© ikumin some rights reserved
Cannabis sativa	2350402811	30735489	https://www.inaturalist.org/observations/30735489	50.3648	80.4818	East Kazakhstan	KZ	2019	8	7	¬© ruslan some rights reserved
Cannabis sativa	2350400331	30724717	https://www.inaturalist.org/observations/30724717	54.5694	73.5509	Omsk	RU	2019	8	12	¬© tatyana-omck some rights reserved
Cannabis sativa	2350395834	30704615	https://www.inaturalist.org/observations/30704615	53.9562	74.3296	Omsk	RU	2019	8	12	¬© tatyana-omck some rights reserved
Cannabis sativa	2350393603	30675685	https://www.inaturalist.org/observations/30675685	56.9395	72.6299	Omsk	RU	2019	8	11	¬© –í–ª–∞–¥–∏–º–∏—Ä some rights reserved
Cannabis sativa	2350387911	30665287	https://www.inaturalist.org/observations/30665287	50.3753	80.4956	East Kazakhstan	KZ	2019	8	7	¬© ruslan some rights reserved
Cannabis sativa	2350385392	30673383	https://www.inaturalist.org/observations/30673383	50.1194	5.29231	Wallonie	BE	2019	8	12	By migallel no rights reserved
Cannabis sativa	2350383706	30617854	https://www.inaturalist.org/observations/30617854	53.4729	85.4586	Altay	RU	2019	8	11	¬© tatiana-fomicheva some rights reserved
Cannabis sativa	2350354180	30523807	https://www.inaturalist.org/observations/30523807	56.9527	72.6417	Omsk	RU	2019	8	10	¬© –í–ª–∞–¥–∏–º–∏—Ä some rights reserved
Cannabis sativa	2350351538	30520053	https://www.inaturalist.org/observations/30520053	53.9531	74.3324	Omsk	RU	2019	8	10	¬© tatyana-omck some rights reserved
Cannabis sativa	2350319052	29381505	https://www.inaturalist.org/observations/29381505	54.6664	25.2844	Vilniaus	LT	2019	7	23	¬© Almantas Kulbis some rights reserved
Cannabis sativa	2350317129	29005640	https://www.inaturalist.org/observations/29005640	50.5878	8.67745	Hessen	DE	2019	7	17	By mangoblatt no rights reserved
Cannabis sativa	2350316343	28793133	https://www.inaturalist.org/observations/28793133	47.4396	9.468	Sankt Gallen	CH	2019	7	14	¬© julinie some rights reserved
Cannabis sativa	2350314189	28239408	https://www.inaturalist.org/observations/28239408	40.2297	-94.8927	Missouri	US	2019	7	5	¬© fromjes some rights reserved
Cannabis sativa	2350311719	27235578	https://www.inaturalist.org/observations/27235578	41.8406	-93.6215	Iowa	US	2019	6	18	¬© ahendrix321 some rights reserved
Cannabis sativa	2350310711	26691290	https://www.inaturalist.org/observations/26691290	46.8546	17.5204	Veszpr√©m	HU	2019	6	9	¬© veranera some rights reserved
Cannabis sativa	2331945455	30357077	https://www.inaturalist.org/observations/30357077	54.6787	25.277	Vilniaus	LT	2019	8	7	¬© Almantas Kulbis some rights reserved
Cannabis sativa	2331943411	30346696	https://www.inaturalist.org/observations/30346696	53.6713	83.4419	Altay	RU	2019	8	6	¬© –ü–∞–≤–µ–ª –ì–æ–ª—è–∫–æ–≤ some rights reserved
Cannabis sativa	2331938096	30325692	https://www.inaturalist.org/observations/30325692	52.4561	33.9002	Bryansk	RU	2019	7	27	¬© sokolkov2002 some rights reserved
Cannabis sativa	2331911897	30233815	https://www.inaturalist.org/observations/30233815	51.1646	40.3092	Voronezh	RU	2019	6	16	¬© Alexey P. Seregin some rights reserved
Cannabis sativa	2331904695	30206583	https://www.inaturalist.org/observations/30206583	45.0421	-93.2827	Minnesota	US	2019	8	4	¬© Anna Toenjes some rights reserved
Cannabis sativa	2331898440	30189203	https://www.inaturalist.org/observations/30189203	52.4532	33.8977	Bryansk	RU	2019	7	26	¬© sokolkov2002 some rights reserved
Cannabis sativa	2331894229	30162072	https://www.inaturalist.org/observations/30162072	43.4558	41.8191	Karachay-Cherkess	RU	2019	7	30	¬© Dmitriy Bochkov some rights reserved
Cannabis sativa	2331862087	30045242	https://www.inaturalist.org/observations/30045242	51.3149	83.0642	Altay	RU	2019	8	1	¬© –ü–∞–≤–µ–ª –ì–æ–ª—è–∫–æ–≤ some rights reserved
Cannabis sativa	2331861837	30044205	https://www.inaturalist.org/observations/30044205	50.4609	40.125	Voronezh	RU	2019	8	2	¬© aleks-khimin some rights reserved
Cannabis sativa	2331833150	26636537	https://www.inaturalist.org/observations/26636537	47.0205	-119.936	Washington	US	2019	6	8	¬© coolhats some rights reserved
Cannabis sativa	2311568805	8557999	https://www.inaturalist.org/observations/8557999	45.0509	-95.8799	Minnesota	US	2017	10	26	¬© Amy Rager some rights reserved
Cannabis sativa	2311539807	8557998	https://www.inaturalist.org/observations/8557998	45.0509	-95.8799	Minnesota	US	2017	10	26	¬© Amy Rager some rights reserved
Cannabis sativa	2311513408	8557803	https://www.inaturalist.org/observations/8557803	45.0446	-95.879	Minnesota	US	2017	10	26	¬© Amy Rager some rights reserved
Cannabis sativa	2311409909	29917576	https://www.inaturalist.org/observations/29917576	50.2605	127.524	Amur	RU	2019	7	13	¬© Alexey P. Seregin some rights reserved
Cannabis sativa	2311404282	29902973	https://www.inaturalist.org/observations/29902973	50.3758	80.496	East Kazakhstan	KZ	2019	7	24	¬© ruslan some rights reserved
Cannabis sativa	2311391035	29846953	https://www.inaturalist.org/observations/29846953	52.4529	33.895	Bryansk	RU	2019	7	26	¬© sokolkov2002 some rights reserved
Cannabis sativa	2311386847	29834667	https://www.inaturalist.org/observations/29834667	53.084	103.333	Irkutsk	RU	2019	7	30	¬© sofia_13 some rights reserved
Cannabis sativa	2311378918	29804183	https://www.inaturalist.org/observations/29804183	51.879	13.6954	Brandenburg	DE	2019	7	29	¬© donalddrumpf some rights reserved
Cannabis sativa	2311360592	29734842	https://www.inaturalist.org/observations/29734842	41.7061	43.1407	Samtskhe-Javakheti	GE	2019	6	16	¬© Felix Riegel some rights reserved
Cannabis sativa	2311353319	29709595	https://www.inaturalist.org/observations/29709595	54.6653	25.2843	Vilniaus	LT	2019	7	28	¬© Almantas Kulbis some rights reserved
Cannabis sativa	2311352464	29705730	https://www.inaturalist.org/observations/29705730	54.774	24.8104	Vilniaus	LT	2019	7	28	¬© Almantas Kulbis some rights reserved
Cannabis sativa	2311327526	29618777	https://www.inaturalist.org/observations/29618777	50.3717	80.4898	East Kazakhstan	KZ	2019	7	21	¬© ruslan some rights reserved
Cannabis sativa	2311319762	29574383	https://www.inaturalist.org/observations/29574383	53.3599	83.6361	Altay	RU	2019	7	26	¬© –ï–≤–≥–µ–Ω–∏—è some rights reserved
Cannabis sativa	2311299922	28647480	https://www.inaturalist.org/observations/28647480	43.0869	-96.1792	Iowa	US	2019	7	11	¬© dvdkssrw some rights reserved
Cannabis sativa	2311268714	12928847	https://www.inaturalist.org/observations/12928847	44.932	-93.1455	Minnesota	US	2018	5	29	¬© ap90 some rights reserved
Cannabis sativa	2294780210	7239927	https://www.inaturalist.org/observations/7239927	39.8693	115.363	Hebei	CN	2017	7	28	¬© gzlall some rights reserved
Cannabis sativa	2294677122	29508537	https://www.inaturalist.org/observations/29508537	54.6638	25.2923	Vilniaus	LT	2019	7	25	¬© Almantas Kulbis some rights reserved
Cannabis sativa	2294677106	29508060	https://www.inaturalist.org/observations/29508060	54.6613	25.2968	Vilniaus	LT	2019	7	25	¬© Almantas Kulbis some rights reserved
Cannabis sativa	2294677055	29507037	https://www.inaturalist.org/observations/29507037	53.877	81.1391	Altay	RU	2019	7	21	¬© Konstantin Romanov some rights reserved
Cannabis sativa	2294676952	29508200	https://www.inaturalist.org/observations/29508200	54.6596	25.2918	Vilniaus	LT	2019	7	25	¬© Almantas Kulbis some rights reserved
Cannabis sativa	2294624899	29303037	https://www.inaturalist.org/observations/29303037	53.4738	49.3654	Samara	RU	2019	7	21	¬© Diana Viktorovna Tretyakova some rights reserved
Cannabis sativa	2294617782	29285714	https://www.inaturalist.org/observations/29285714	43.0606	-96.4625	Iowa	US	2019	7	21	¬© dvdkssrw some rights reserved
Cannabis sativa	2294610021	29250267	https://www.inaturalist.org/observations/29250267	41.778	-100.525	Nebraska	US	2019	7	19	¬© Crowdy Pollock some rights reserved
Cannabis sativa	2294606658	29237474	https://www.inaturalist.org/observations/29237474	55.1986	85.877	Kemerovo	RU	2019	7	21	¬© Dmitry Dubikovskiy some rights reserved
Cannabis sativa	2294606540	29237082	https://www.inaturalist.org/observations/29237082	48.6404	44.4064	Volgograd	RU	2019	7	21	¬© romanbalkuskin some rights reserved
Cannabis sativa	2294593682	29189225	https://www.inaturalist.org/observations/29189225	40.2752	-90.0475	Illinois	US	2019	7	15	¬© dziomber some rights reserved
Cannabis sativa	2294584696	29150006	https://www.inaturalist.org/observations/29150006	50.3779	80.5097	East Kazakhstan	KZ	2019	7	18	¬© ruslan some rights reserved
Cannabis sativa	2294571582	29099934	https://www.inaturalist.org/observations/29099934	50.374	80.4898	East Kazakhstan	KZ	2019	7	18	¬© ruslan some rights reserved
Cannabis sativa	2294545435	29002010	https://www.inaturalist.org/observations/29002010	51.9384	13.9203	Brandenburg	DE	2019	7	17	¬© gehirnbanane some rights reserved
Cannabis sativa	2294544623	28995816	https://www.inaturalist.org/observations/28995816	55.7849	49.1616	Tatarstan	RU	2019	7	17	¬© Denis some rights reserved
Cannabis sativa	2294540526	28983380	https://www.inaturalist.org/observations/28983380	45.0768	122.269	Jilin	CN	2019	7	3	¬© isabella_plummer some rights reserved
Cannabis sativa	2294536750	28971818	https://www.inaturalist.org/observations/28971818	40.5235	-89.771	Illinois	US	2019	7	16	¬© Jeff Skrentny some rights reserved
Cannabis sativa	2294533569	28957232	https://www.inaturalist.org/observations/28957232	43.1797	-89.397	Wisconsin	US	2019	7	16	¬© prairiescum some rights reserved
Cannabis sativa	2294517818	28898345	https://www.inaturalist.org/observations/28898345	40.3621	-90.1304	Illinois	US	2019	7	15	¬© Jeff Skrentny some rights reserved
Cannabis sativa	2294513559	28887941	https://www.inaturalist.org/observations/28887941	53.4988	49.4032	Samara	RU	2019	7	15	¬© Diana Viktorovna Tretyakova some rights reserved
Cannabis sativa	2294477108	28748681	https://www.inaturalist.org/observations/28748681	45.0906	-92.9205	Minnesota	US	2019	7	13	¬© willybilly some rights reserved
Cannabis sativa	2294458530	28683424	https://www.inaturalist.org/observations/28683424	45.213	-93.2789	Minnesota	US	2019	7	12	¬© Megan Weber some rights reserved
Cannabis sativa	2294450542	28648850	https://www.inaturalist.org/observations/28648850	19.4685	-99.1912	Distrito Federal	MX	2019	7	11	¬© g1rt4b some rights reserved
Cannabis sativa	2294449827	28648765	https://www.inaturalist.org/observations/28648765	19.4685	-99.1912	Distrito Federal	MX	2019	7	11	¬© g1rt4b some rights reserved
Cannabis sativa	2294449284	28648710	https://www.inaturalist.org/observations/28648710	19.4685	-99.1912	Distrito Federal	MX	2019	7	11	¬© g1rt4b some rights reserved
Cannabis sativa	2294447765	28610733	https://www.inaturalist.org/observations/28610733	42.2039	24.0717	Pazardzhik	BG	2019	7	9	¬© zmei some rights reserved
Cannabis sativa	2294429693	27584906	https://www.inaturalist.org/observations/27584906	48.8478	16.618	Jihomoravsk√Ω	CZ	2019	6	24	¬© kristynka some rights reserved
Cannabis sativa	2283259416	28559681	https://www.inaturalist.org/observations/28559681	55.1494	83.6662	Novosibirsk	RU	2019	7	10	¬© sultanov-rinat some rights reserved
Cannabis sativa	2283249925	28520023	https://www.inaturalist.org/observations/28520023	38.1374	-97.9023	Kansas	US	2019	7	9	By James Davies no rights reserved
Cannabis sativa	2283237973	28474399	https://www.inaturalist.org/observations/28474399	51.1417	83.0403	Altay	RU	2019	7	6	¬© –ü–∞–≤–µ–ª –ì–æ–ª—è–∫–æ–≤ some rights reserved
Cannabis sativa	2283229949	28457879	https://www.inaturalist.org/observations/28457879	53.2153	34.6574	Bryansk	RU	2019	7	4	¬© Nikolay Panasenko some rights reserved
Cannabis sativa	2283222425	28420812	https://www.inaturalist.org/observations/28420812	53.9284	87.1708	Kemerovo	RU	2019	7	7	¬© gyng some rights reserved
Cannabis sativa	2283214949	28401603	https://www.inaturalist.org/observations/28401603	51.3217	83.0439	Altay	RU	2019	7	3	¬© –ü–∞–≤–µ–ª –ì–æ–ª—è–∫–æ–≤ some rights reserved
Cannabis sativa	2283212420	28384073	https://www.inaturalist.org/observations/28384073	44.8481	-93.6108	Minnesota	US	2019	7	7	¬© Alicia Williams some rights reserved
Cannabis sativa	2283209571	28378997	https://www.inaturalist.org/observations/28378997	55.4375	11.7127	Sj√¶lland	DK	2019	7	7	¬© martinmalmjohansen some rights reserved
Cannabis sativa	2283175551	28257048	https://www.inaturalist.org/observations/28257048	52.9844	18.5508	Kuyavian-Pomeranian	PL	2019	7	5	¬© Dariusz Kami≈Ñski some rights reserved
Cannabis sativa	2283153523	28171719	https://www.inaturalist.org/observations/28171719	47.0961	19.0928	Pest	HU	2019	7	4	¬© Mathias D'haen some rights reserved
Cannabis sativa	2283122676	28059174	https://www.inaturalist.org/observations/28059174	41.9567	-92.6866	Iowa	US	2019	7	2	¬© schleich21 some rights reserved
Cannabis sativa	2283118637	28049553	https://www.inaturalist.org/observations/28049553	43.6972	132.157	Primor'ye	RU	2019	7	1	¬© Repina Tatyana some rights reserved
Cannabis sativa	2283080673	27915608	https://www.inaturalist.org/observations/27915608	54.9911	73.2695	Omsk	RU	2019	6	30	¬© Svyatoslav Knyazev some rights reserved
Cannabis sativa	2283074994	27897182	https://www.inaturalist.org/observations/27897182	40.6702	-98.8838	Nebraska	US	2019	6	13	¬© Cheryl McCleary-Catalano some rights reserved
Cannabis sativa	2283073955	27891627	https://www.inaturalist.org/observations/27891627	40.2345	-100.885	Nebraska	US	2019	6	29	¬© kiramorthole some rights reserved
Cannabis sativa	2283068189	27866065	https://www.inaturalist.org/observations/27866065	53.3405	79.3601	Altay	RU	2019	6	29	¬© –û–ª—å–≥–∞ –ü—Ñ–ª—é–≥ some rights reserved
Cannabis sativa	2283050709	27806221	https://www.inaturalist.org/observations/27806221	52.2593	82.3759	Altay	RU	2019	6	26	¬© Ludmila Pozhidaeva some rights reserved
Cannabis sativa	2283013921	24078134	https://www.inaturalist.org/observations/24078134	25.6837	-100.411	Nuevo Le√≥n	MX	2019	4	28	¬© Francisco Mart√≠nez Gonz√°lez some rights reserved
Cannabis sativa	2273321499	27753366	https://www.inaturalist.org/observations/27753366	47.4798	39.943	Rostov	RU	2014	6	26	¬© Sergey Lednev some rights reserved
Cannabis sativa	2273315856	27734978	https://www.inaturalist.org/observations/27734978	56.9464	72.6089	Omsk	RU	2019	6	27	¬© olegdavydov some rights reserved
Cannabis sativa	2273307778	27697343	https://www.inaturalist.org/observations/27697343	54.7341	83.0581	Novosibirsk	RU	2019	6	26	¬© –í–∞—Å–∏–ª–∏–π –ö–æ–≤–∞–ª—å some rights reserved
Cannabis sativa	2273305352	27691699	https://www.inaturalist.org/observations/27691699	52.2502	82.365	Altay	RU	2019	6	26	¬© Alexei Ebel some rights reserved
Cannabis sativa	2273295281	27648923	https://www.inaturalist.org/observations/27648923	51.1169	40.1122	Voronezh	RU	2019	6	17	¬© Alexey P. Seregin some rights reserved
Cannabis sativa	2273281725	27594696	https://www.inaturalist.org/observations/27594696	51.1643	40.3068	Voronezh	RU	2019	6	17	¬© arseniy maximenko some rights reserved
Cannabis sativa	2273239301	27424773	https://www.inaturalist.org/observations/27424773	57.1136	65.8397	Tyumen'	RU	2019	6	22	¬© Yurii Basov some rights reserved
Cannabis sativa	2273223812	27363745	https://www.inaturalist.org/observations/27363745	40.6832	117.166	Beijing	CN	2019	6	21	¬© dovshoneman some rights reserved
Cannabis sativa	2273219589	27310222	https://www.inaturalist.org/observations/27310222	54.8556	83.0569	Novosibirsk	RU	2019	6	19	¬© Alexey Zyryanov some rights reserved
Cannabis sativa	2273207461	25713473	https://www.inaturalist.org/observations/25713473	13.6851	79.3471	Andhra Pradesh	IN	2019	5	25	¬© QuestaGame some rights reserved
Cannabis sativa	2269328987	27343094	https://www.inaturalist.org/observations/27343094	38.0777	-98.3484	Kansas	US	2019	6	20	¬© Esben Kjaer some rights reserved
Cannabis sativa	2269318814	27304636	https://www.inaturalist.org/observations/27304636	38.0742	-98.4908	Kansas	US	2019	5	26	¬© Jeff McIntyre some rights reserved
Cannabis sativa	2269296874	27218204	https://www.inaturalist.org/observations/27218204	53.4983	49.4024	Samara	RU	2019	6	18	¬© Diana Viktorovna Tretyakova some rights reserved
Cannabis sativa	2269296033	27207836	https://www.inaturalist.org/observations/27207836	43.2173	76.9	Almaty	KZ	2019	6	18	¬© ruslan some rights reserved
Cannabis sativa	2269278159	27139207	https://www.inaturalist.org/observations/27139207	42.7841	-100.027	Nebraska	US	2019	6	5	¬© Colin Croft some rights reserved
Cannabis sativa	2269275902	27134624	https://www.inaturalist.org/observations/27134624	51.8854	85.307	Altay	RU	2019	6	17	¬© –ê–Ω–¥—Ä–µ–π –ë–µ—Å–ø–∞–ª–æ–≤ some rights reserved
Cannabis sativa	2265872634	26796919	https://www.inaturalist.org/observations/26796919	43.3808	132.388	Primor'ye	RU	2019	6	5	¬© V.S. Volkotrub some rights reserved
Cannabis sativa	2265836124	26645691	https://www.inaturalist.org/observations/26645691	42.7836	-100.027	Nebraska	US	2019	6	5	¬© billdawg some rights reserved
Cannabis sativa	2265825608	26601956	https://www.inaturalist.org/observations/26601956	53.4893	83.6292	Altay	RU	2019	6	8	¬© Alexei Ebel some rights reserved
Cannabis sativa	2265812085	26547709	https://www.inaturalist.org/observations/26547709	52.7865	103.262	Irkutsk	RU	2019	6	7	¬© –°–µ—Ä–≥–µ–π some rights reserved
Cannabis sativa	2265798299	25715914	https://www.inaturalist.org/observations/25715914	43.2303	76.9067	Almaty	KZ	2019	5	25	¬© ruslan some rights reserved
Cannabis sativa	2252076831	26502376	https://www.inaturalist.org/observations/26502376	53.6096	49.0386	Samara	RU	2019	6	6	¬© Diana Viktorovna Tretyakova some rights reserved
Cannabis sativa	2252054088	26400539	https://www.inaturalist.org/observations/26400539	53.0372	18.6602	Kuyavian-Pomeranian	PL	2019	6	4	¬© Dariusz Kami≈Ñski some rights reserved
Cannabis sativa	2252052024	26391290	https://www.inaturalist.org/observations/26391290	53.303	83.7645	Altay	RU	2019	6	4	¬© –ü–∞–≤–µ–ª –ì–æ–ª—è–∫–æ–≤ some rights reserved
Cannabis sativa	2252052015	26394462	https://www.inaturalist.org/observations/26394462	57.1788	85.8259	Tomsk	RU	2019	6	2	¬© Konstantin Samodurov some rights reserved
Cannabis sativa	2252004591	26206033	https://www.inaturalist.org/observations/26206033	41.2542	-96.163	Nebraska	US	2019	6	1	¬© christinerobie some rights reserved
Cannabis sativa	2251998906	26175434	https://www.inaturalist.org/observations/26175434	57.115	65.8339	Tyumen'	RU	2019	6	1	¬© Yurii Basov some rights reserved
Cannabis sativa	2251882151	25736969	https://www.inaturalist.org/observations/25736969	53.4763	83.6622	Altay	RU	2019	5	25	¬© vikaryabkova some rights reserved
Cannabis sativa	2251865408	25665248	https://www.inaturalist.org/observations/25665248	55.6393	22.94	≈†iauliai	LT	2019	5	24	¬© kamanes some rights reserved
Cannabis sativa	2251864080	25667702	https://www.inaturalist.org/observations/25667702	55.783	49.1629	Tatarstan	RU	2019	5	24	¬© Denis some rights reserved
Cannabis sativa	2251848053	25167230	https://www.inaturalist.org/observations/25167230	53.5024	49.3897	Samara	RU	2019	5	15	¬© Diana Viktorovna Tretyakova some rights reserved
Cannabis sativa	2251833892	22847622	https://www.inaturalist.org/observations/22847622	27.7251	85.3231	Central	NP	2019	4	20	¬© Briante Najev some rights reserved
Cannabis sativa	2244266466	25396514	https://www.inaturalist.org/observations/25396514	55.7763	37.7474	Moscow City	RU	2019	5	19	¬© Dmitriy Bochkov some rights reserved
Cannabis sativa	2244242629	25308136	https://www.inaturalist.org/observations/25308136	52.2545	47.9645	Saratov	RU	2015	7	24	¬© Ivan Smorkalov some rights reserved
Cannabis sativa	2243017479	25231052	https://www.inaturalist.org/observations/25231052	53.0205	18.5668	Kuyavian-Pomeranian	PL	2019	5	16	¬© Dariusz Kami≈Ñski some rights reserved
Cannabis sativa	2242991681	25134759	https://www.inaturalist.org/observations/25134759	42.6614	-84.5143	Michigan	US	2019	5	14	¬© Nate Martineau some rights reserved
Cannabis sativa	2242937861	24928261	https://www.inaturalist.org/observations/24928261	52.8078	103.536	Irkutsk	RU	2019	5	11	¬© –°–µ—Ä–≥–µ–π some rights reserved
Cannabis sativa	2242937235	24922601	https://www.inaturalist.org/observations/24922601	56.9522	72.6412	Omsk	RU	2019	5	11	¬© –í–ª–∞–¥–∏–º–∏—Ä some rights reserved
Cannabis sativa	2242926069	24880153	https://www.inaturalist.org/observations/24880153	-31.663	-60.7618	Santa Fe	AR	2019	4	10	¬© Eduardo Luis Beltrocco some rights reserved
Cannabis sativa	2242818858	24482352	https://www.inaturalist.org/observations/24482352	39.1706	-96.7704	Kansas	US	2019	5	3	¬© Ryan Donnelly some rights reserved
Cannabis sativa	2242740729	15861813	https://www.inaturalist.org/observations/15861813	40.3561	116.012	Beijing	CN	2018	8	24	By Andy Kleinhesselink no rights reserved
Cannabis sativa	2242738406	14061939	https://www.inaturalist.org/observations/14061939	44.9506	-93.0726	Minnesota	US	2018	7	4	¬© A R Favorito some rights reserved
Cannabis sativa	2237476484	22851940	https://www.inaturalist.org/observations/22851940	52.8923	103.068	Irkutsk	RU	2011	8	8	¬© –°–µ—Ä–≥–µ–π some rights reserved
Cannabis sativa	2237434905	22689852	https://www.inaturalist.org/observations/22689852	45.2096	-93.2941	Minnesota	US	2013	10	19	¬© Megan Weber some rights reserved
Cannabis sativa	2237417044	16649211	https://www.inaturalist.org/observations/16649211	45.3373	27.8104	BrƒÉila	RO	2018	8	25	¬© Daniel Onea some rights reserved
Cannabis sativa	2236929362	8015639	https://www.inaturalist.org/observations/8015639	39.3355	-82.3363	Ohio	US	2017	9	16	¬© roberttunison some rights reserved
Cannabis sativa	2236834731	22101464	https://www.inaturalist.org/observations/22101464	52.585	31.6412	Bryansk	RU	2012	6	9	¬© Nikolay Panasenko some rights reserved
Cannabis sativa	2236255892	22192157	https://www.inaturalist.org/observations/22192157	36.7757	-86.2466	Kentucky	US	2019	1	29	¬© andersonbyrn some rights reserved
Cannabis sativa	2236240287	22139310	https://www.inaturalist.org/observations/22139310	56.5226	72.7576	Omsk	RU	2010	6	23	¬© –í–ª–∞–¥–∏–º–∏—Ä some rights reserved
Cannabis sativa	2236240238	22133202	https://www.inaturalist.org/observations/22133202	21.2736	81.6841	Chhattisgarh	IN	2019	4	7	¬© jageshwerverma some rights reserved
Cannabis sativa	2236209799	21905233	https://www.inaturalist.org/observations/21905233	57.1627	65.6773	Tyumen'	RU	2019	4	1	¬© Yurii Basov some rights reserved
Cannabis sativa	2235561626	900814	http://www.inaturalist.org/observations/900814	27.8678	99.6627	Yunnan	CN	2014	9	22	¬© Damon Tighe some rights reserved
Cannabis sativa	2013733373	21155879	https://www.inaturalist.org/observations/21155879	51.3903	86.0034	Gorno-Altay	RU	2017	7	2	¬© Evgeny Pervakov some rights reserved
Cannabis sativa	2013731750	21150250	https://www.inaturalist.org/observations/21150250	43.3169	-79.853	Ontario	CA	2003	8	7	¬© Samuel Brinker some rights reserved
Cannabis sativa	2013697853	21049460	https://www.inaturalist.org/observations/21049460	46.8996	40.1225	Rostov	RU	2010	6	2	¬© Sergey Mayorov some rights reserved
Cannabis sativa	2013004709	20976580	https://www.inaturalist.org/observations/20976580	-26.1957	28.2918	Gauteng	ZA	2016	1	16	¬© Jane Trembath some rights reserved
Cannabis sativa	2012989349	20930996	https://www.inaturalist.org/observations/20930996	19.0563	-98.306	Puebla	MX	2019	3	3	¬© Bodo some rights reserved
Cannabis sativa	2012962952	20854662	https://www.inaturalist.org/observations/20854662	4.89964	-74.0363	Cundinamarca	CO	2019	3	1	¬© piperodriguez some rights reserved
Cannabis sativa	2012960350	20846983	https://www.inaturalist.org/observations/20846983	55.1659	51.4932	Tatarstan	RU	2016	5	28	¬© –†–∞–¥–∏–∫ some rights reserved
Cannabis sativa	2006095270	20823648	https://www.inaturalist.org/observations/20823648	47.2769	39.3734	Rostov	RU	2009	7	10	¬© Sergey Mayorov some rights reserved
Cannabis sativa	2006088641	20802893	https://www.inaturalist.org/observations/20802893	51.1174	35.5955	Kursk	RU	2013	9	18	¬© alex_pol_64 some rights reserved
Cannabis sativa	2005398431	20535761	https://www.inaturalist.org/observations/20535761	47.1634	39.4373	Rostov	RU	2009	7	6	¬© Sergey Mayorov some rights reserved
Cannabis sativa	2005398423	20536034	https://www.inaturalist.org/observations/20536034	54.0205	53.3449	Orenburg	RU	2008	8	21	¬© Denis some rights reserved
Cannabis sativa	2005392424	20517032	https://www.inaturalist.org/observations/20517032	27.9372	84.4055	West	NP	2014	3	18	¬© Liam Ragan some rights reserved
Cannabis sativa	2005391515	20514773	https://www.inaturalist.org/observations/20514773	47.7857	40.8489	Rostov	RU	2009	7	3	¬© Sergey Mayorov some rights reserved
Cannabis sativa	2005382134	20487293	https://www.inaturalist.org/observations/20487293	50.5928	-3.55321	England	GB	2014	8	7	¬© Jeremy Barker some rights reserved
Cannabis sativa	2005371334	20446829	https://www.inaturalist.org/observations/20446829	56.398	84.8849	Tomsk	RU	2009	7	4	¬© Aleksandr Ebel some rights reserved
Cannabis sativa	2005337277	20342604	https://www.inaturalist.org/observations/20342604	55.6757	37.961	Moskva	RU	2009	8	30	¬© Sergey Mayorov some rights reserved
Cannabis sativa	2005276318	19691134	https://www.inaturalist.org/observations/19691134	49.737	41.1954	Rostov	RU	2017	6	6	¬© Sergey Mayorov some rights reserved
Cannabis sativa	2005270232	17810226	https://www.inaturalist.org/observations/17810226	40.2688	-89.8463	Illinois	US	2016	8	2	¬© Jared Gorrell some rights reserved
Cannabis sativa	1993770399	20183522	https://www.inaturalist.org/observations/20183522	53.3513	84.472	Altay	RU	2016	7	9	¬© Evgeny Boginsky some rights reserved
Cannabis sativa	1993757496	20141520	https://www.inaturalist.org/observations/20141520	42.3766	-71.2734	Massachusetts	US	2018	9	20	¬© Laura Costello some rights reserved
Cannabis sativa	1993712143	19128849	https://www.inaturalist.org/observations/19128849	55.0738	98.8487	Irkutsk	RU	2018	7	13	¬© V.S. Volkotrub some rights reserved
Cannabis sativa	1990609213	19929630	https://www.inaturalist.org/observations/19929630	-33.9313	18.8361	Western Cape	ZA	2019	1	22	¬© linkie some rights reserved
Cannabis sativa	1990575478	19840977	https://www.inaturalist.org/observations/19840977	51.2431	40.1949	Voronezh	RU	2007	6	20	¬© Alexey P. Seregin some rights reserved
Cannabis sativa	1990575206	19840129	https://www.inaturalist.org/observations/19840129	49.76	41.1734	Rostov	RU	2018	6	8	¬© Sergey Mayorov some rights reserved
Cannabis sativa	1990527081	19714831	https://www.inaturalist.org/observations/19714831	-43.492	172.707	Canterbury	NZ	2018	5	12	¬© reinderw some rights reserved
Cannabis sativa	1990527044	19714934	https://www.inaturalist.org/observations/19714934	-46.4408	169.413	Otago	NZ	2019	1	15	¬© Dave Holland some rights reserved
Cannabis sativa	1990490672	19618261	https://www.inaturalist.org/observations/19618261	46.6654	48.2302	Astrakhan'	RU	2012	8	31	¬© Artem Oboturov some rights reserved
Cannabis sativa	1990462981	19138116	https://www.inaturalist.org/observations/19138116	40.7477	71.552	Andijon	UZ	2018	10	24	¬© –í—è—á–µ—Å–ª–∞–≤ –Æ—Å—É–ø–æ–≤ some rights reserved
Cannabis sativa	1986584328	19422851	https://www.inaturalist.org/observations/19422851	-28.6841	28.9509	KwaZulu-Natal	ZA	2016	3	5	¬© Sandra Falanga some rights reserved
Cannabis sativa	1986563645	19379298	https://www.inaturalist.org/observations/19379298	6.25709	-75.5921	Antioquia	CO	2019	1	2	¬© Coralina some rights reserved
Cannabis sativa	1986539627	19315976	https://www.inaturalist.org/observations/19315976	40.3994	-89.944	Illinois	US	2016	9	3	¬© Jared Gorrell some rights reserved
Cannabis sativa	1986518075	19176280	https://www.inaturalist.org/observations/19176280	41.1006	-95.5181	Iowa	US	2016	6	14	¬© Barbara L. Wilson some rights reserved
Cannabis sativa	1986506917	16756420	https://www.inaturalist.org/observations/16756420	45.0445	-95.8584	Minnesota	US	2018	9	21	¬© Amy Rager some rights reserved
Cannabis sativa	1986506763	16756383	https://www.inaturalist.org/observations/16756383	45.0443	-95.8584	Minnesota	US	2018	9	21	¬© Amy Rager some rights reserved
Cannabis sativa	1986503269	15085149	https://www.inaturalist.org/observations/15085149	41.2398	-89.3342	Illinois	US	2018	8	3	By cassi saari no rights reserved
Cannabis sativa	1978816430	17039398	https://www.inaturalist.org/observations/17039398	6.31777	-73.9498	Santander	CO	2018	9	29	¬© ximena2 some rights reserved
Cannabis sativa	1945462419	18534564	https://www.inaturalist.org/observations/18534564	56.2669	44.1503	Nizhegorod	RU	2015	9	16	¬© –í—è—á–µ—Å–ª–∞–≤ –Æ—Å—É–ø–æ–≤ some rights reserved
Cannabis sativa	1933545254	17447686	https://www.inaturalist.org/observations/17447686	19.3233	-99.1758	Distrito Federal	MX	2018	10	2	¬© Idlegrraphics some rights reserved
Cannabis sativa	1932315304	17663758	https://www.inaturalist.org/observations/17663758	19.0551	-98.1893	Puebla	MX	2018	10	19	¬© Bodo some rights reserved
Cannabis sativa	1932309431	17521287	https://www.inaturalist.org/observations/17521287	37.8173	-97.8926	Kansas	US	2018	10	14	¬© Ryan some rights reserved
Cannabis sativa	1931480684	17132563	https://www.inaturalist.org/observations/17132563	18.044	-76.8121	Saint Andrew	JM	2018	10	2	¬© tdyce some rights reserved
Cannabis sativa	1920806222	17257689	https://www.inaturalist.org/observations/17257689	38.1368	-98.5009	Kansas	US	2018	10	2	¬© Lee Elliott some rights reserved
Cannabis sativa	1920806134	17257687	https://www.inaturalist.org/observations/17257687	38.9572	-98.6971	Kansas	US	2018	10	5	¬© Lee Elliott some rights reserved
Cannabis sativa	1920792559	16756184	https://www.inaturalist.org/observations/16756184	45.0396	-95.8584	Minnesota	US	2018	9	21	¬© Amy Rager some rights reserved
Cannabis sativa	1920791048	16338187	https://www.inaturalist.org/observations/16338187	41.626	-87.5226	Indiana	US	2018	9	4	By cassi saari no rights reserved
Cannabis sativa	1920786198	13909518	https://www.inaturalist.org/observations/13909518	41.1366	-96.13	Nebraska	US	2018	6	28	By cassi saari no rights reserved
Cannabis sativa	1914206287	16775793	https://www.inaturalist.org/observations/16775793	44.8137	-92.766	Wisconsin	US	2018	9	21	¬© Nathan Grosse some rights reserved
Cannabis sativa	1914203376	16753197	https://www.inaturalist.org/observations/16753197	45.0868	-95.9621	Minnesota	US	2018	9	21	¬© Amy Rager some rights reserved
Cannabis sativa	1913687846	16615195	https://www.inaturalist.org/observations/16615195	54.2945	54.5882	Bashkortostan	RU	2018	9	15	¬© –°–µ—Ä–≥–µ–π some rights reserved
Cannabis sativa	1913682780	16591777	https://www.inaturalist.org/observations/16591777	28.4066	84.3985	West	NP	2018	5	16	¬© Rebeca Hill some rights reserved
Cannabis sativa	1913184807	16416417	https://www.inaturalist.org/observations/16416417	45.2207	-93.2846	Minnesota	US	2018	9	10	¬© Megan Weber some rights reserved
Cannabis sativa	1913152808	16231357	https://www.inaturalist.org/observations/16231357	40.5303	-104.57	Colorado	US	2018	9	5	¬© rlgale some rights reserved
Cannabis sativa	1901054490	16138717	https://www.inaturalist.org/observations/16138717	44.9527	-93.0745	Minnesota	US	2018	8	30	¬© garymn some rights reserved
Cannabis sativa	1901035932	16004566	https://www.inaturalist.org/observations/16004566	45.0516	-95.8887	Minnesota	US	2018	8	29	¬© Amy Rager some rights reserved
Cannabis sativa	1899790751	15963145	https://www.inaturalist.org/observations/15963145	45.2067	-93.2952	Minnesota	US	2018	8	27	¬© Andy Birkey some rights reserved
Cannabis sativa	1899785882	15942511	https://www.inaturalist.org/observations/15942511	48.5723	87.4375	Xinjiang Uygur	CN	2018	8	24	¬© John Howes some rights reserved
Cannabis sativa	1898813771	15711379	https://www.inaturalist.org/observations/15711379	41.7301	44.7731	Tbilisi	GE	2018	8	20	¬© mezvri some rights reserved
Cannabis sativa	1891346773	15485465	https://www.inaturalist.org/observations/15485465	19.325	-99.1781	Distrito Federal	MX	2018	8	15	¬© Anaid some rights reserved
Cannabis sativa	1891290789	13590795	https://www.inaturalist.org/observations/13590795	42.7836	-100.027	Nebraska	US	2018	6	14	¬© Dawn E. Bryant some rights reserved
Cannabis sativa	1891290032	13099650	https://www.inaturalist.org/observations/13099650	39.1017	-96.5932	Kansas	US	2018	5	29	¬© Jeff Birek some rights reserved
Cannabis sativa	1890086290	15032273	https://www.inaturalist.org/observations/15032273	19.2737	-99.121	Distrito Federal	MX	2018	7	31	¬© Jerry some rights reserved
Cannabis sativa	1890073391	14978440	https://www.inaturalist.org/observations/14978440	19.3676	-99.1909	Distrito Federal	MX	2018	7	6	¬© Idlegrraphics some rights reserved
Cannabis sativa	1890062372	14911434	https://www.inaturalist.org/observations/14911434	43.4855	-96.5878	South Dakota	US	2018	7	29	By Scott Loarie no rights reserved
Cannabis sativa	1890047320	14812718	https://www.inaturalist.org/observations/14812718	19.4257	-99.1727	Distrito Federal	MX	2018	7	27	¬© M some rights reserved
Cannabis sativa	1890038093	14494753	https://www.inaturalist.org/observations/14494753	41.5499	-96.0572	Iowa	US	2018	7	18	¬© Matushka Elizabeth Perdomo some rights reserved
Cannabis sativa	1883958218	14711681	https://www.inaturalist.org/observations/14711681	54.6758	25.3684	Vilniaus	LT	2018	7	25	¬© Almantas Kulbis some rights reserved
Cannabis sativa	1883927573	14572095	https://www.inaturalist.org/observations/14572095	45.0517	-95.8889	Minnesota	US	2018	7	17	¬© Chantel some rights reserved
Cannabis sativa	1883923509	14554197	https://www.inaturalist.org/observations/14554197	41.4364	-88.9414	Illinois	US	2018	7	9	¬© observer26 some rights reserved
Cannabis sativa	1883921021	14545139	https://www.inaturalist.org/observations/14545139	45.219	-93.2772	Minnesota	US	2018	7	20	¬© Megan Weber some rights reserved
Cannabis sativa	1883468218	14000558	https://www.inaturalist.org/observations/14000558	40.7442	-96.6037	Nebraska	US	2018	6	26	¬© marv626 some rights reserved
Cannabis sativa	1880627740	14009369	https://www.inaturalist.org/observations/14009369	60.1694	24.9369	Southern Finland	FI	2011	7	28	¬© Tuomola, Juha some rights reserved
Cannabis sativa	1880583030	13829057	https://www.inaturalist.org/observations/13829057	52.5177	13.3731	Berlin	DE	2018	6	27	¬© boi17 some rights reserved
Cannabis sativa	1847541016	12545121	https://www.inaturalist.org/observations/12545121	37.7213	-97.2926	Kansas	US	2018	5	17	¬© Esben Kjaer some rights reserved
Cannabis sativa	1847435422	12126694	https://www.inaturalist.org/observations/12126694	19.3838	-99.0575	Distrito Federal	MX	2018	4	26	¬© fabianlr some rights reserved
Cannabis sativa	1838308897	10852963	https://www.inaturalist.org/observations/10852963	-31.4903	28.4816	Eastern Cape	ZA	2013	2	13	¬© Jannie Groenewald some rights reserved
Cannabis sativa	1837098334	7392768	https://www.inaturalist.org/observations/7392768	41.7954	-90.2733	Illinois	US	2017	8	7	By cassi saari no rights reserved
Cannabis sativa	1836569971	10068583	https://www.inaturalist.org/observations/10068583	51.2669	-0.062761	England	GB	2010	11	21	¬© richardjaybee some rights reserved
Cannabis sativa	1831219663	9943951	https://www.inaturalist.org/observations/9943951	-39.6953	176.901	Hawke's Bay	NZ	2018	2	21	¬© Mike Lusk some rights reserved
Cannabis sativa	1807297194	9698237	https://www.inaturalist.org/observations/9698237	44.0678	27.6451	Constan»õa	RO	2009	5	17	¬© Jason Dombroskie some rights reserved
Cannabis sativa	1806331604	9231231	https://www.inaturalist.org/observations/9231231	-39.6976	176.9	Hawke's Bay	NZ	2017	12	19	¬© Mike Lusk some rights reserved
Cannabis sativa	1802721285	9238541	https://www.inaturalist.org/observations/9238541	-15.3597	35.3053	Zomba	MW	2017	11	11	¬© Alysa Joaquin some rights reserved
Cannabis sativa	1802639334	8558010	https://www.inaturalist.org/observations/8558010	45.0474	-95.8871	Minnesota	US	2017	10	26	¬© Amy Rager some rights reserved
Cannabis sativa	1802627495	7213293	https://www.inaturalist.org/observations/7213293	39.3547	115.679	Hebei	CN	2017	7	26	¬© generalniu some rights reserved
Cannabis sativa	1703197409	8903290	https://www.inaturalist.org/observations/8903290	44.639	-91.7275	Wisconsin	US	2013	6	27	¬© aarongunnar some rights reserved
Cannabis sativa	1699365897	7927467	https://www.inaturalist.org/observations/7927467	44.7744	-73.1035	Vermont	US	2017	9	1	¬© Jenn Megyesi some rights reserved
Cannabis sativa	1699364784	7396787	https://www.inaturalist.org/observations/7396787	44.1826	-78.3395	Ontario	CA	2017	8	6	¬© Don Sutherland some rights reserved
Cannabis sativa	1699364748	7376472	https://www.inaturalist.org/observations/7376472	38.9371	-77.2636	Virginia	US	2017	8	6	¬© meadows some rights reserved
Cannabis sativa	1699361843	479164	http://www.inaturalist.org/observations/479164	42.6677	-97.6632	Nebraska	US	2013	9	9	¬© Brian-Sean Early some rights reserved
Cannabis sativa	1677349284	8558008	https://www.inaturalist.org/observations/8558008	45.0473	-95.8869	Minnesota	US	2017	10	26	¬© Amy Rager some rights reserved
Cannabis sativa	1668855565	8082939	https://www.inaturalist.org/observations/8082939	30.6698	-95.6286	Texas	US	2017	9	4	¬© Eric Keith some rights reserved
Cannabis sativa	1668798128	5993036	https://www.inaturalist.org/observations/5993036	27.189	90.5328	Trongsa	BT	2017	4	28	¬© Phuentsho some rights reserved
Cannabis sativa	1640101542	7805838	https://www.inaturalist.org/observations/7805838	53.401	18.708	Kuyavian-Pomeranian	PL	2017	9	3	¬© Zbyszek K-M some rights reserved
Cannabis sativa	1640081107	7742880	https://www.inaturalist.org/observations/7742880	38.9616	-76.8593	Maryland	US	2017	9	1	¬© Michael Ellis some rights reserved
Cannabis sativa	1640037973	6584243	https://www.inaturalist.org/observations/6584243	40.6877	-99.3813	Nebraska	US	2017	5	24	¬© Brad Walker some rights reserved
Cannabis sativa	1586153311	7419055	https://www.inaturalist.org/observations/7419055	51.0955	88.0215	Gorno-Altay	RU	2017	8	3	¬© dschigel some rights reserved
Cannabis sativa	1586145652	7392668	https://www.inaturalist.org/observations/7392668	41.7586	-90.3117	Illinois	US	2017	8	7	By cassi saari no rights reserved
Cannabis sativa	1572359150	6908675	https://www.inaturalist.org/observations/6908675	32.394	-111.132	Arizona	US	2017	4	24	¬© Andrew Core some rights reserved
Cannabis sativa	1571197985	6845494	https://www.inaturalist.org/observations/6845494	41.2242	-94.0948	Iowa	US	2017	5	25	¬© Gette Holland some rights reserved
Cannabis sativa	1571196630	6840396	https://www.inaturalist.org/observations/6840396	41.2229	-94.0949	Iowa	US	2017	6	18	¬© dominick h some rights reserved
Cannabis sativa	1571095397	6511188	https://www.inaturalist.org/observations/6511188	32.2423	-111.007	Arizona	US	2017	6	5	¬© CK Kelly some rights reserved
Cannabis sativa	1563419194	6250093	https://www.inaturalist.org/observations/6250093	51.2168	11.8677	Sachsen-Anhalt	DE	2017	5	17	¬© Martin Grimm some rights reserved
Cannabis sativa	1453495866	5275077	https://www.inaturalist.org/observations/5275077	29.719	-95.2565	Texas	US	2017	3	10	¬© Brian Schrock some rights reserved
Cannabis sativa	1323027139	4260474	http://www.inaturalist.org/observations/4260474	15.0073	-24.3383	Mosteiros	CV	2016	10	3	¬© Bis-Fogo some rights reserved
Cannabis sativa	1291154240	3765516	http://www.inaturalist.org/observations/3765516	41.7146	-87.576	Illinois	US	2016	7	26	¬© Jason Miller some rights reserved
Cannabis sativa	1273851434	3484797	http://www.inaturalist.org/observations/3484797	40.9462	-89.9176	Illinois	US	2016	6	19	¬© Corey Lange some rights reserved
Cannabis sativa	1135528040	1887878	http://www.inaturalist.org/observations/1887878	50.6472	6.73884	Nordrhein-Westfalen	DE	2015	8	24	¬© Marion Z√∂ller some rights reserved
Cannabis sativa	1135212907	1850841	http://www.inaturalist.org/observations/1850841	37.5387	-97.6803	Kansas	US	2015	8	6	¬© easmith2 some rights reserved

## Sheet: Table S2 302 wild 
Table 2. Latitude and longitudes of 302 occurrence points deemed to be growing wild without human intervention
lon	lat
49.2153	53.6092
-98.6971	38.9572
6.73414	52.6052
84.4055	27.9372
89.4042	27.4382
-92.7901	44.7426
102.741	53.048
99.6627	27.868
36.0749	34.042
76.7725	43.3047
-93.0726	44.9506
18.8975	52.6099
11.4652	48.1874
83.7645	53.303
40.1122	51.1169
-60.7618	-31.663
-95.8799	45.0509
87.4375	48.5723
-90.3117	41.7586
-80.5601	37.2015
127.596	50.2887
11.8677	51.2168
40.3092	51.1646
25.2923	54.6638
85.307	51.8854
-92.4707	44.033
83.0227	53.7685
-93.6215	41.8406
85.6544	51.3966
-95.9621	45.0868
86.0034	51.3903
25.2918	54.6596
89.3326	56.1385
77.607	28.3408
83.0569	54.8556
83.0439	51.3217
-93.0737	44.9513
115.363	39.8693
88.1124	43.8945
-96.1792	43.0869
-99.0575	19.3838
-96.5932	39.1017
115.679	39.3547
-93.2803	45.219
-92.9205	45.0906
25.2844	54.6664
-123.35	48.4063
-93.6108	44.8481
83.6292	53.4893
-96.1578	43.4253
103.536	52.8078
-94.0949	41.2229
-95.9104	41.223
103.805	53.1608
-99.1758	19.3233
-89.679	39.7208
44.4064	48.6404
-99.1912	19.4685
47.9645	52.2545
127.524	50.2605
39.943	47.4798
72.6412	56.9522
47.1586	42.3384
80.4818	50.3648
40.125	50.4609
-119.936	47.0205
84.3985	28.4066
40.1242	50.4606
80.4818	50.3648
63.9694	31.8719
47.1586	42.3384
72.6412	56.9522
89.4164	27.4287
76.9	43.2173
83.3739	54.6854
40.125	50.4609
79.5813	30.6565
-93.2827	45.0421
24.0717	42.2039
56.392	54.1972
103.262	52.7865
91.1549	27.3092
-96.4625	43.0606
41.1954	49.737
17.0276	48.9021
40.8489	47.7857
71.552	40.7477
72.6417	56.9527
83.6361	53.3599
80.5356	50.3896
16.618	48.8478
80.4762	50.3652
48.6576	55.7741
53.3449	54.0205
80.4898	50.3717
7.12757	46.9875
-98.6971	38.9572
102.741	53.048
-95.8799	45.0509
76.7725	43.3047
-92.7901	44.7426
87.4375	48.5723
36.0749	34.042
11.4652	48.1874
18.8975	52.6099
-93.0726	44.9506
83.7645	53.303
40.1122	51.1169
44.1086	49.0933
33.895	52.4529
37.6054	55.7786
25.2918	54.6596
83.0227	53.7685
103.536	52.8078
89.3326	56.1385
-93.0737	44.9513
83.0439	51.3217
77.607	28.3408
88.1124	43.8945
-96.1792	43.0869
83.0569	54.8556
103.805	53.1608
-99.1758	19.3233
47.9645	52.2545
-99.0575	19.3838
-96.5932	39.1017
115.679	39.3547
83.6292	53.4893
-93.6108	44.8481
-123.35	48.4063
-92.9205	45.0906
115.363	39.8693
-93.2803	45.219
-96.1578	43.4253
-94.0949	41.2229
-95.9104	41.223
-47.7746	-14.1757
4.27993	51.0119
89.4042	27.4382
84.4055	27.9372
6.73414	52.6052
-98.6971	38.9572
83.3739	54.6854
76.9	43.2173
89.4164	27.4287
-89.3448	41.9038
-93.0901	44.9534
63.9694	31.8719
81.6841	21.2736
6.73884	50.6472
49.3654	53.4738
85.2601	27.6133
127.524	50.2605
39.943	47.4798
41.8191	43.4558
-95.8869	45.0473
-99.1912	19.4685
-99.121	19.2737
-100.027	42.7836
-82.3363	39.3355
44.4064	48.6404
-89.679	39.7208
-99.1387	19.3411
79.3601	53.3405
85.2909	27.6724
-100.027	42.7841
-96.0572	41.5499
-100.525	41.778
49.4032	53.4988
-77.4572	35.7525
-90.0465	40.2749
90.7248	27.1214
-99.3812	40.6876
77.5913	13.0596
-94.0948	41.2242
-91.7722	43.3225
-99.1781	19.325
-73.1035	44.7744
65.6773	57.1627
132.388	43.3808
18.5508	52.9844
-76.8121	18.044
-24.3383	15.0073
-95.8799	45.0509
0.045514	47.3877
-87.576	41.7146
-89.944	40.3994
-95.0976	34.1618
50.1996	53.4344
-95.8584	45.0443
-95.9125	41.1828
-95.8736	39.5808
-98.1716	35.1709
80.496	50.3758
-96.163	41.2542
80.4956	50.3753
80.5097	50.3779
45.8001	50.4919
-91.0718	42.7988
80.4845	50.3704
-93.4254	44.9943
80.4845	50.3704
-93.4254	44.9943
8.67745	50.5878
35.5955	51.1174
-93.5972	42.0887
11.7127	55.4375
19.9191	46.5961
80.476	50.3648
-84.5143	42.6614
40.3068	51.1643
-92.6866	41.9567
-87.9158	43.3923
81.2744	6.83215
-97.9023	38.1374
-93.2846	45.2207
-105.076	40.7576
-93.2789	45.213
-97.6632	42.6677
37.961	55.6757
88.0317	51.1007
73.2695	54.9911
-100.027	42.7836
82.365	52.2502
74.3324	53.9531
39.3734	47.2769
-97.8926	37.8173
-85.5483	44.7437
74.3296	53.9562
49.4026	53.4985
73.5509	54.5694
-87.576	41.7146
-89.944	40.3994
-95.0976	34.1618
50.1996	53.4344
-97.6632	42.6677
-95.5181	41.1006
-71.2734	42.3766
-100.329	25.6718
25.3684	54.6758
102.741	53.048
-95.8799	45.0509
76.7725	43.3047
-92.7901	44.7426
87.4375	48.5723
36.0749	34.042
-93.2941	45.2096
-89.9391	41.645
-99.3813	40.6877
83.0403	51.1417
-101.647	41.2102
45.7022	50.4922
122.269	45.0768
-91.1385	43.8299
72.6089	56.9464
80.5055	50.3826
117.166	40.6832
72.6299	56.9395
80.4898	50.374
34.6574	53.2153
13.3731	52.5177
72.7576	56.5226
84.8673	28.4962
103.967	32.3482
102.872	53.1266
-93.8821	41.6723
-95.959	41.0636
27.6451	44.0678
-99.1962	19.3325
-86.2178	36.7516
-88.9414	41.4364
28.9509	-28.6841
-78.3395	44.1826
-96.7103	41.816
-96.13	41.1366
103.186	52.9573
-89.3342	41.2398
-93.2772	45.219
85.558	51.5678
176.901	-39.6953
-111.007	32.2423
35.3053	-15.3597
132.157	43.6972
80.4955	50.3757
54.5882	54.2945
85.4586	53.4729
158.439	54.6592
-111.132	32.394
-91.7275	44.639
85.5814	51.585
-98.1893	19.0551
-77.2636	38.9371
-100.885	40.2345
83.0642	51.3149
-97.9803	38.6289
-98.4908	38.0742
89.4563	54.469
81.1391	53.877
88.6234	55.6288
84.472	53.3513
-93.6237	41.8389
-92.766	44.8137

## Sheet: Table S3 137
Table S3. Latitude and Longitude for the 137 observations used for SDM model construction, post-filtering for a longitude greater than zero
lon	lat	gbifID	identifier	Link	stateProvince	year
53.3449	54.0205	2005398423	20536034	https://www.inaturalist.org/observations/20536034	Orenburg	2008
40.8489	47.7857	2005391515	20514773	https://www.inaturalist.org/observations/20514773	Rostov	2009
37.961	55.6757	2005337277	20342604	https://www.inaturalist.org/observations/20342604	Moskva	2009
39.3734	47.2769	2006095270	20823648	https://www.inaturalist.org/observations/20823648	Rostov	2009
27.6451	44.0678	1807297194	9698237	https://www.inaturalist.org/observations/9698237	Constan¬ª√µa	2009
72.7576	56.5226	2236240287	22139310	https://www.inaturalist.org/observations/22139310	Omsk	2010
85.6544	51.3966	2529384264	36728121	https://www.inaturalist.org/observations/36728121	Gorno-Altay	2011
45.8001	50.4919	2429343821	33746691	https://www.inaturalist.org/observations/33746691	Volgograd	2011
45.7022	50.4922	2429386666	33894155	https://www.inaturalist.org/observations/33894155	Volgograd	2011
103.186	52.9573	2429445135	34053501	https://www.inaturalist.org/observations/34053501	Irkutsk	2012
63.9694	31.8719	2573973436	37347573	https://www.inaturalist.org/observations/37347573	Hilmand	2013
35.5955	51.1174	2006088641	20802893	https://www.inaturalist.org/observations/20802893	Kursk	2013
158.439	54.6592	2550132241	37335596	https://www.inaturalist.org/observations/37335596	Kamchatka	2013
84.4055	27.9372	2005392424	20517032	https://www.inaturalist.org/observations/20517032	West	2014
99.6627	27.868	2460101601	900233	http://www.inaturalist.org/observations/900233	Yunnan	2014
39.943	47.4798	2273321499	27753366	https://www.inaturalist.org/observations/27753366	Rostov	2014
47.9645	52.2545	2244242629	25308136	https://www.inaturalist.org/observations/25308136	Saratov	2015
48.6576	55.7741	2597798773	41657006	https://www.inaturalist.org/observations/41657006	Tatarstan	2015
6.73884	50.6472	1135528040	1887878	http://www.inaturalist.org/observations/1887878	Nordrhein-Westfalen	2015
28.9509	-28.6841	1986584328	19422851	https://www.inaturalist.org/observations/19422851	KwaZulu-Natal	2016
84.472	53.3513	1993770399	20183522	https://www.inaturalist.org/observations/20183522	Altay	2016
11.8677	51.2168	1563419194	6250093	https://www.inaturalist.org/observations/6250093	Sachsen-Anhalt	2017
86.0034	51.3903	2013733373	21155879	https://www.inaturalist.org/observations/21155879	Gorno-Altay	2017
115.363	39.8693	2294780210	7239927	https://www.inaturalist.org/observations/7239927	Hebei	2017
115.679	39.3547	1802627495	7213293	https://www.inaturalist.org/observations/7213293	Hebei	2017
41.1954	49.737	2005276318	19691134	https://www.inaturalist.org/observations/19691134	Rostov	2017
77.5913	13.0596	2540822907	6665823	https://www.inaturalist.org/observations/6665823	Karnataka	2017
103.967	32.3482	2465177548	36002727	https://www.inaturalist.org/observations/36002727	Sichuan	2017
35.3053	-15.3597	1802721285	9238541	https://www.inaturalist.org/observations/9238541	Zomba	2017
89.4042	27.4382	2540718976	17670146	https://www.inaturalist.org/observations/17670146	Paro	2018
87.4375	48.5723	1899785882	15942511	https://www.inaturalist.org/observations/15942511	Xinjiang Uygur	2018
84.3985	28.4066	1913682780	16591777	https://www.inaturalist.org/observations/16591777	West	2018
89.4164	27.4287	2540719031	17769766	https://www.inaturalist.org/observations/17769766	Paro	2018
79.5813	30.6565	2423083557	32768018	https://www.inaturalist.org/observations/32768018	Uttarakhand	2018
71.552	40.7477	1990462981	19138116	https://www.inaturalist.org/observations/19138116	Andijon	2018
25.3684	54.6758	1883958218	14711681	https://www.inaturalist.org/observations/14711681	Vilniaus	2018
13.3731	52.5177	1880583030	13829057	https://www.inaturalist.org/observations/13829057	Berlin	2018
176.901	-39.6953	1831219663	9943951	https://www.inaturalist.org/observations/9943951	Hawke's Bay	2018
54.5882	54.2945	1913687846	16615195	https://www.inaturalist.org/observations/16615195	Bashkortostan	2018
49.2153	53.6092	2429395843	33933546	https://www.inaturalist.org/observations/33933546	Samara	2019
6.73414	52.6052	2397695440	32038104	https://www.inaturalist.org/observations/32038104	Niedersachsen	2019
102.741	53.048	2429331285	33695966	https://www.inaturalist.org/observations/33695966	Irkutsk	2019
36.0749	34.042	2429223363	29773170	https://www.inaturalist.org/observations/29773170	Baalbak - Hermel	2019
76.7725	43.3047	2423068031	32707764	https://www.inaturalist.org/observations/32707764	Almaty	2019
18.8975	52.6099	2465110020	28141925	https://www.inaturalist.org/observations/28141925	Kuyavian-Pomeranian	2019
11.4652	48.1874	2465104914	25873201	https://www.inaturalist.org/observations/25873201	Bayern	2019
83.7645	53.303	2252052024	26391290	https://www.inaturalist.org/observations/26391290	Altay	2019
40.1122	51.1169	2273295281	27648923	https://www.inaturalist.org/observations/27648923	Voronezh	2019
127.596	50.2887	2465265363	36246514	https://www.inaturalist.org/observations/36246514	Amur	2019
40.3092	51.1646	2331911897	30233815	https://www.inaturalist.org/observations/30233815	Voronezh	2019
25.2923	54.6638	2294677122	29508537	https://www.inaturalist.org/observations/29508537	Vilniaus	2019
85.307	51.8854	2269275902	27134624	https://www.inaturalist.org/observations/27134624	Altay	2019
83.0227	53.7685	2350405527	30719839	https://www.inaturalist.org/observations/30719839	Altay	2019
25.2918	54.6596	2294676952	29508200	https://www.inaturalist.org/observations/29508200	Vilniaus	2019
89.3326	56.1385	2397594975	31675954	https://www.inaturalist.org/observations/31675954	Krasnoyarsk	2019
83.0569	54.8556	2273219589	27310222	https://www.inaturalist.org/observations/27310222	Novosibirsk	2019
83.0439	51.3217	2283214949	28401603	https://www.inaturalist.org/observations/28401603	Altay	2019
88.1124	43.8945	2540742241	34429659	https://www.inaturalist.org/observations/34429659	Xinjiang Uygur	2019
25.2844	54.6664	2350319052	29381505	https://www.inaturalist.org/observations/29381505	Vilniaus	2019
83.6292	53.4893	2265825608	26601956	https://www.inaturalist.org/observations/26601956	Altay	2019
103.536	52.8078	2242937861	24928261	https://www.inaturalist.org/observations/24928261	Irkutsk	2019
103.805	53.1608	2397478210	27409715	https://www.inaturalist.org/observations/27409715	Irkutsk	2019
44.4064	48.6404	2294606540	29237082	https://www.inaturalist.org/observations/29237082	Volgograd	2019
127.524	50.2605	2311409909	29917576	https://www.inaturalist.org/observations/29917576	Amur	2019
72.6412	56.9522	2242937235	24922601	https://www.inaturalist.org/observations/24922601	Omsk	2019
47.1586	42.3384	2423036592	32589982	https://www.inaturalist.org/observations/32589982	Dagestan	2019
80.4818	50.3648	2350402811	30735489	https://www.inaturalist.org/observations/30735489	East Kazakhstan	2019
40.125	50.4609	2331861837	30044205	https://www.inaturalist.org/observations/30044205	Voronezh	2019
40.1242	50.4606	2397569201	31538678	https://www.inaturalist.org/observations/31538678	Voronezh	2019
76.9	43.2173	2269296033	27207836	https://www.inaturalist.org/observations/27207836	Almaty	2019
83.3739	54.6854	2429300157	33593844	https://www.inaturalist.org/observations/33593844	Novosibirsk	2019
24.0717	42.2039	2294447765	28610733	https://www.inaturalist.org/observations/28610733	Pazardzhik	2019
103.262	52.7865	2265812085	26547709	https://www.inaturalist.org/observations/26547709	Irkutsk	2019
91.1549	27.3092	2447842681	33741922	https://www.inaturalist.org/observations/33741922	Monggar	2019
17.0276	48.9021	2540730217	26613982	https://www.inaturalist.org/observations/26613982	Jihomoravsk‚àöŒ©	2019
72.6417	56.9527	2350354180	30523807	https://www.inaturalist.org/observations/30523807	Omsk	2019
83.6361	53.3599	2311319762	29574383	https://www.inaturalist.org/observations/29574383	Altay	2019
80.5356	50.3896	2557642895	29771785	https://www.inaturalist.org/observations/29771785	East Kazakhstan	2019
16.618	48.8478	2294429693	27584906	https://www.inaturalist.org/observations/27584906	Jihomoravsk‚àöŒ©	2019
80.4762	50.3652	2540734574	30167645	https://www.inaturalist.org/observations/30167645	East Kazakhstan	2019
80.4898	50.3717	2311327526	29618777	https://www.inaturalist.org/observations/29618777	East Kazakhstan	2019
7.12757	46.9875	2423065561	32702474	https://www.inaturalist.org/observations/32702474	Bern	2019
44.1086	49.0933	2465279409	36294972	https://www.inaturalist.org/observations/36294972	Volgograd	2019
33.895	52.4529	2311391035	29846953	https://www.inaturalist.org/observations/29846953	Bryansk	2019
37.6054	55.7786	2423055261	32665227	https://www.inaturalist.org/observations/32665227	Moscow City	2019
4.27993	51.0119	2465117252	30718420	https://www.inaturalist.org/observations/30718420	Vlaanderen	2019
81.6841	21.2736	2236240238	22133202	https://www.inaturalist.org/observations/22133202	Chhattisgarh	2019
49.3654	53.4738	2294624899	29303037	https://www.inaturalist.org/observations/29303037	Samara	2019
85.2601	27.6133	2429359634	33800985	https://www.inaturalist.org/observations/33800985	Central	2019
41.8191	43.4558	2331894229	30162072	https://www.inaturalist.org/observations/30162072	Karachay-Cherkess	2019
79.3601	53.3405	2283068189	27866065	https://www.inaturalist.org/observations/27866065	Altay	2019
85.2909	27.6724	2456543459	35520213	https://www.inaturalist.org/observations/35520213	Central	2019
49.4032	53.4988	2294513559	28887941	https://www.inaturalist.org/observations/28887941	Samara	2019
90.7248	27.1214	2429210822	27123277	https://www.inaturalist.org/observations/27123277	Zhemgang	2019
65.6773	57.1627	2236209799	21905233	https://www.inaturalist.org/observations/21905233	Tyumen'	2019
132.388	43.3808	2265872634	26796919	https://www.inaturalist.org/observations/26796919	Primor'ye	2019
18.5508	52.9844	2283175551	28257048	https://www.inaturalist.org/observations/28257048	Kuyavian-Pomeranian	2019
0.045514	47.3877	2447836329	31168980	https://www.inaturalist.org/observations/31168980	Pays de la Loire	2019
50.1996	53.4344	2596376961	41094199	https://www.inaturalist.org/observations/41094199	Samara	2019
80.496	50.3758	2311404282	29902973	https://www.inaturalist.org/observations/29902973	East Kazakhstan	2019
80.4956	50.3753	2350387911	30665287	https://www.inaturalist.org/observations/30665287	East Kazakhstan	2019
80.5097	50.3779	2294584696	29150006	https://www.inaturalist.org/observations/29150006	East Kazakhstan	2019
80.4845	50.3704	2366043354	30914380	https://www.inaturalist.org/observations/30914380	East Kazakhstan	2019
8.67745	50.5878	2350317129	29005640	https://www.inaturalist.org/observations/29005640	Hessen	2019
11.7127	55.4375	2283209571	28378997	https://www.inaturalist.org/observations/28378997	Sj‚àö¬∂lland	2019
19.9191	46.5961	2447967230	35000005	https://www.inaturalist.org/observations/35000005	B‚àö¬∞cs-Kiskun	2019
80.476	50.3648	2366032231	30168087	https://www.inaturalist.org/observations/30168087	East Kazakhstan	2019
40.3068	51.1643	2273281725	27594696	https://www.inaturalist.org/observations/27594696	Voronezh	2019
81.2744	6.83215	2429198916	22146100	https://www.inaturalist.org/observations/22146100	Moneragala	2019
88.0317	51.1007	2366086140	31066048	https://www.inaturalist.org/observations/31066048	Gorno-Altay	2019
73.2695	54.9911	2283080673	27915608	https://www.inaturalist.org/observations/27915608	Omsk	2019
82.365	52.2502	2273305352	27691699	https://www.inaturalist.org/observations/27691699	Altay	2019
74.3324	53.9531	2350351538	30520053	https://www.inaturalist.org/observations/30520053	Omsk	2019
74.3296	53.9562	2350395834	30704615	https://www.inaturalist.org/observations/30704615	Omsk	2019
49.4026	53.4985	2429332357	33701117	https://www.inaturalist.org/observations/33701117	Samara	2019
73.5509	54.5694	2350400331	30724717	https://www.inaturalist.org/observations/30724717	Omsk	2019
83.0403	51.1417	2283237973	28474399	https://www.inaturalist.org/observations/28474399	Altay	2019
122.269	45.0768	2294540526	28983380	https://www.inaturalist.org/observations/28983380	Jilin	2019
72.6089	56.9464	2273315856	27734978	https://www.inaturalist.org/observations/27734978	Omsk	2019
80.5055	50.3826	2557641938	28934010	https://www.inaturalist.org/observations/28934010	East Kazakhstan	2019
117.166	40.6832	2273223812	27363745	https://www.inaturalist.org/observations/27363745	Beijing	2019
72.6299	56.9395	2350393603	30675685	https://www.inaturalist.org/observations/30675685	Omsk	2019
80.4898	50.374	2294571582	29099934	https://www.inaturalist.org/observations/29099934	East Kazakhstan	2019
34.6574	53.2153	2283229949	28457879	https://www.inaturalist.org/observations/28457879	Bryansk	2019
84.8673	28.4962	2465236094	34492770	https://www.inaturalist.org/observations/34492770	West	2019
102.872	53.1266	2563544255	37813265	https://www.inaturalist.org/observations/37813265	Irkutsk	2019
132.157	43.6972	2283118637	28049553	https://www.inaturalist.org/observations/28049553	Primor'ye	2019
85.4586	53.4729	2350383706	30617854	https://www.inaturalist.org/observations/30617854	Altay	2019
83.0642	51.3149	2331862087	30045242	https://www.inaturalist.org/observations/30045242	Altay	2019
89.4563	54.469	2451693967	35196941	https://www.inaturalist.org/observations/35196941	Khakass	2019
81.1391	53.877	2294677055	29507037	https://www.inaturalist.org/observations/29507037	Altay	2019
88.6234	55.6288	2465351548	36339949	https://www.inaturalist.org/observations/36339949	Kemerovo	2019
77.607	28.3408	2580249922	40183235	https://www.inaturalist.org/observations/40183235	Uttar Pradesh	2020
56.392	54.1972	2550076608	37372707	https://www.inaturalist.org/observations/37372707	Bashkortostan	2020
85.558	51.5678	2543080978	37156536	https://www.inaturalist.org/observations/37156536	Gorno-Altay	2020
80.4955	50.3757	2557738241	37396202	https://www.inaturalist.org/observations/37396202	East Kazakhstan	2020
85.5814	51.585	2550051327	37297751	https://www.inaturalist.org/observations/37297751	Gorno-Altay	2020

## Sheet: Table S4
Table S4. WorldClim2 Bioclimatic variable definitions
WorldClim2 Designation	Bioclimatic Variable	Variable Contribution Ranking
BIO 1	Annual Mean Temperature	1
BIO 2	Mean Diurnal Range (Mean of monthly (max temp - min temp))	7
BIO 3	Isothermality (BIO2/BIO7) (×100)	10
BIO 4	Temperature Seasonality (standard deviation ×100)	14
BIO 5	Max Temperature of Warmest Month	9
BIO 6	Min Temperature of Coldest Month	15
BIO 7	Temperature Annual Range (BIO5-BIO6)	18
BIO 8	Mean Temperature of Wettest Quarter	12
BIO 9	Mean Temperature of Driest Quarter	16
BIO 10	Mean Temperature of Warmest Quarter	3
BIO 11	Mean Temperature of Coldest Quarter	2
BIO 12	Annual Precipitation	8
BIO 13	Precipitation of Wettest Month	17
BIO 14	Precipitation of Driest Month	6
BIO 15	Precipitation Seasonality (Coefficient of Variation)	11
BIO 16	Precipitation of Wettest Quarter	19
BIO 17	Precipitation of Driest Quarter	13
BIO 18	Precipitation of Warmest Quarter	4
BIO 19	Precipitation of Coldest Quarter	5

## Sheet: Table S5
Table S5. ISRIC soil variable definitions
ISRIC Designation	Soil Variable	Variable Contribution Ranking
AWCh1	Available soil water capacity (volumetric fraction) with FC = pF 2.0	8
AWCh2	Available soil water capacity (volumetric fraction) with FC = pF 2.3	10
AWCh3	Available soil water capacity (volumetric fraction) with FC = pF 2.5	7
AWCtS	Saturated water content (volumetric fraction) for tS	16
BLDFIE	Bulk density (fine earth)	11
CECSOL	Cation exchange capacity of soil	4
CLYPPT	Weight percentage of the clay particles (<0.0002mm)	9
CRFVOL	Volumetric percentage of coarse fragments (>2mm)	6
OCDENS	Soil organic carbon density	3
OCSTHA	Soil organic carbon stock	13
ORCDRC	Soil organic carbon content	1
PHIHOX	pH index measured in water solution	2
PHIKCL	pH index measured in KCl solution	5
SLTPPT	Weight percentage of the silt particles (0.00001-0.05mm)	12
SNDPPT	Weight percentage of the sand particles (0.05-2mm)	14
TEXMHT	Texture class (USDA system)	15
WWP	Available soil water capacity (volumetric fraction) until wilting point	17

## Sheet: Table S6
Table S6. Paleoclimate Time Period and date range
Period	Number of years ago
Pliocene M2	ca. 3.3 Ma
Pliocene: Mid-Pliocene Warm Period (mPWP)	ca. 3.205 Ma
Pleistocene: MIS19	787000
Pleistocene: Last Interglacial (LIG)	130000
Pleistocene: Last Glacial Maximum (LGM)	ca. 21,000
Pleistocene: Heinrich Stadial (HS)	14,700 – 17,000
Pleistocene: Bolling-Allerod (BA)	12,900 – 14,700
Pleistocene: Younger Dryas Stadial (YDS)	11,700 – 12,900
Early Holocene, Greenlandian (EH)	8,326 – 11,700
Mid Holocene, Northgrippian (MH)	4,200 – 8,326
Late Holocene, Meghalayan (LH)	300 – 4200

## Sheet: Table S7
Table S7. Pixel counts for present day, SSP 45 and SSP85 for 2050 and 2070 above the 0.4 threshold for the world and the partitions of Asia & Russia, Europe and SE Asia and the United States.
			Present day	RCP45 2050	RCP45 2070	RCP85 2050	RCP85 2070
		Worldwide (pixel count)	23936749	14038989	14143079	14128399	14044043
		Worldwide (km2)	13829105	7818843	7886404	7870499	7814061
		Worlwide (% loss in km2 )		43.461	42.9724	43.0874	43.4955
		Asia/Russia (pixel count)	11614660	8104785	8116600	8149491	8098572
		Asia/Russia (km2)	6424905	4493057	4504102	4515565	4504102
		Asia/Russia (% loss in km2)		30.0681	29.8962	29.7178	29.8962
		Europe (pixel count)	4622835	3875275	3986980	3951955	4013781
		Europe (km2)	2598011	2153521	2220206	2200649	2236751
		Europe (% loss in km2)		17.1089	14.5421	15.2949	13.9053
		USA (pixel count)	4482552	882513	871330	840342	774075
		USA (km2)	2821495	533263	526797	508116	469144
		USA (% loss in km2)		81.1	81.3291	81.9912	83.3725
